# Supplementary material for: Investigating SOFA, delta-SOFA and MPM-III for mortality prediction among critically ill patients at a private tertiary hospital ICU in Kenya: A retrospective cohort study
Source: PLoS One. 2020 Jul 16;15(7):e0235809. doi: 10.1371/journal.pone.0235809 (PMC7365402; doi:10.1371/journal.pone.0235809)
Supplement: S1 Data — (XLSX) [file pone.0235809.s001.xlsx]

## Sheet: Sheet1
Date of hosp adm	ICU admission	Death/discharge	Status at discharge	LOS preICU admission	ICU LOS	LOSTOTAL	AGE	GENDER	ORIGIN1	ORIGIN2	Heart failure	CAD/MI	Arrhythmia	HTN	Post CPR	Aortic A/D	Pneumonia	Resp failure	Asthma	Pulm oedema	ARDS	COPD	TB	P. effusion	Lung contusion	Pneumothorax	Hemothorax	ICH	SAH	IC tumour	Convulsive disorder	TBI	Cerebral oedema	CVA	IC aneurysm	Encephalopathy	Low GCS	Post-craniotomy	Cord compression	GIB	Hepatic E	Leukemia	A.Pancreatitis	sepsis	septic shock	Metastatic ca	Eclampsia	PPH	Post-exlap
2017-03-29	2017-03-30	2017-03-30	D	1	0	1	60	F	1	Casualty	N	N	N	Y	Y	N	N	N	N	N	N	N	N	N	N	N	N	N	N	N	N	N	N	N	N	N	N	N	N	Y	N	N	N	N	N	Y	N	N	N
2017-05-18	2017-05-18	2017-05-31	D	0	13	13	76	F	2	Casualty	Y	N	N	Y	N	N	N	Y	N	N	N	Y	N	N	N	N	N	N	N	N	N	N	N	N	N	N	N	N	N	N	N	N	N	N	N	N	N	N	N
2017-08-06	2017-08-06	2017-08-22	D	0	16	16	57	M	2	Casualty	N	N	N	N	N	N	N	N	N	N	N	N	N	N	N	N	N	N	Y	N	N	N	N	N	Y	N	N	N	N	N	N	N	N	N	N	N	N	N	N
2017-08-11	2017-08-11	2017-08-13	A	0	2	2	50	M	1	Casualty	N	N	N	Y	N	N	N	N	N	N	N	N	N	N	N	N	N	N	N	N	N	N	N	N	N	N	N	N	N	N	N	N	N	N	N	N	N	N	N
2017-06-08	2017-06-08	2017-06-09	A	0	1	1	#REF!	M	1	Casualty	N	Y	N	N	N	N	N	N	N	N	N	N	N	N	N	N	N	N	N	N	N	N	N	Y	N	N	N	N	N	N	N	N	N	N	N	N	N	N	N
2017-07-03	2017-07-03	2017-07-06	A	0	3	3	59	M	2	Casualty	N	N	N	N	N	N	Y	Y	N	N	Y	N	N	N	N	N	N	N	N	N	N	N	N	N	N	N	N	N	N	N	N	N	N	N	N	N	N	N	N
2017-01-22	2017-01-22	2017-01-26	A	0	4	4	39	F	2	Casualty	N	N	N	N	N	N	N	N	N	N	N	N	N	N	N	N	N	N	Y	N	N	N	N	N	Y	N	N	N	N	N	N	N	N	N	N	N	N	N	N
2017-01-19	2017-01-19	2017-01-21	A	0	2	2	48	F	1	Casualty	N	N	N	N	N	N	Y	N	N	N	N	N	N	N	N	N	N	N	N	N	N	N	N	N	N	N	N	N	N	N	N	N	N	N	N	N	N	N	N
11/30/2016	2017-12-01	2017-12-01	D	1	0	1	52	F	2	Casualty	N	N	N	Y	N	Y	N	N	N	N	N	N	N	N	N	N	N	N	N	N	N	N	N	N	N	N	N	N	N	N	N	N	N	N	N	N	N	N	N
2016-12-25	2016-12-25	2016-12-25	D	0	0	0	62	F	1	Casualty	N	N	N	N	N	N	N	N	N	N	N	N	N	N	N	N	N	N	N	N	N	N	N	N	N	N	N	N	N	N	N	N	N	N	N	N	N	N	N
2015-04-14	2015-04-14	2015-04-16	A	0	2	2	22	M	3	Casualty	N	N	N	N	N	N	N	N	N	N	N	N	N	N	N	N	Y	N	N	N	N	Y	N	N	N	N	N	N	N	N	N	N	N	N	N	N	N	N	N
2015-12-31	2015-12-31	2016-01-12	A	0	12	12	87	F	1	Casualty	N	N	N	Y	N	N	N	N	N	N	N	N	N	N	N	N	N	N	N	N	N	N	N	N	N	N	N	N	N	N	N	N	N	N	Y	N	N	N	N
2015-04-16	2015-04-16	2015-04-20	D	0	4	4	54	M	2	Casualty	N	N	N	N	N	N	N	N	N	N	N	N	Y	N	N	N	N	N	N	N	N	N	N	N	N	N	N	N	N	Y	N	N	N	N	N	N	N	N	N
2015-07-28	2015-07-28	2015-09-28	A	0	62	62	74	M	1	Casualty	Y	N	N	N	Y	N	N	N	N	Y	N	N	N	N	N	N	N	N	N	N	N	N	N	N	N	N	N	N	N	N	N	N	N	Y	N	N	N	N	N
2015-12-01	2015-12-01	2015-12-01	A	0	0	0	34	M	1	Casualty	N	N	N	N	N	N	N	N	N	N	N	N	N	N	N	N	N	N	N	N	N	N	N	N	N	N	N	N	N	N	N	N	N	N	N	N	N	N	N
2015-05-24	2015-05-24	2015-06-03	A	0	10	10	25	M	2	Casualty	N	N	N	N	N	N	N	N	N	N	N	N	N	N	N	N	N	N	N	N	N	Y	N	N	N	N	N	N	N	N	N	N	N	N	N	N	N	N	N
2017-03-16	2017-03-17	2017-03-17	D	1	0	1	71	M	1	Casualty	N	N	N	N	Y	N	N	Y	N	N	N	N	N	N	N	N	N	N	N	N	N	N	Y	N	N	N	Y	N	N	N	N	N	N	N	N	N	N	N	N
2016-04-09	2016-04-13	2016-04-17	D	4	4	8	#REF!	F	2	Casualty	N	N	N	N	N	N	Y	Y	N	N	N	N	N	N	N	N	N	N	N	N	N	N	N	N	N	N	N	N	N	N	N	Y	N	N	N	N	N	N	N
2016-03-13	2016-03-13	2016-03-21	A	0	8	8	53	M	2	Casualty	N	N	N	Y	N	N	N	Y	N	N	Y	N	N	N	N	N	N	N	N	N	N	N	N	N	N	N	N	N	N	N	N	N	Y	N	N	N	N	N	N
2016-04-13	2016-04-13	2016-04-19	D	0	6	6	34	F	2	Casualty	N	N	N	N	Y	N	Y	Y	N	N	N	N	N	N	N	N	N	N	N	N	N	N	N	N	N	N	N	N	N	N	N	N	N	Y	N	N	N	N	N
2016-07-12	2016-07-13	2016-07-15	A	1	2	3	#REF!	M	1	Casualty	N	N	N	N	N	N	Y	N	N	N	N	N	N	N	N	N	N	N	N	N	N	N	N	N	N	N	N	N	N	N	N	N	N	N	N	N	N	N	N
2016-03-28	2016-03-28	2016-04-10	A	0	13	13	71	M	1	Casualty	N	N	N	N	N	N	Y	N	N	N	N	N	N	N	N	N	N	N	N	N	N	N	N	Y	N	N	N	N	N	N	N	N	N	N	N	N	N	N	N
2016-11-02	2016-11-03	2016-11-05	A	1	2	3	33	F	1	Casualty	N	N	N	N	N	N	N	N	N	N	N	N	N	N	N	N	N	N	N	N	N	N	N	N	N	N	N	N	N	N	N	N	N	N	Y	N	N	N	N
2016-12-09	2016-12-09	2016-12-19	A	0	10	10	32	F	1	Casualty	N	N	N	N	N	N	Y	Y	N	N	N	N	N	N	N	N	N	N	N	N	N	N	N	N	N	N	N	N	N	N	N	N	N	N	N	N	N	N	N
2016-02-28	2016-02-28	2016-03-17	D	0	18	18	60	M	2	Casualty	N	Y	N	N	N	N	N	Y	Y(SA)	N	N	N	N	N	N	N	N	N	N	N	N	N	N	N	N	N	N	N	N	N	N	N	N	N	N	N	N	N	N
2016-11-28	2016-11-28	2016-12-07	D	0	9	9	76	M	1	Casualty	N	Y	N	N	Y	N	Y(AP)	N	N	N	N	N	N	N	N	N	N	N	N	N	Y	N	Y	N	N	N	N	N	N	N	N	N	N	N	N	N	N	N	N
2015-01-23	2015-02-02	2015-02-02	D	10	0	10	68	M	1	Casualty	N	Y	N	N	Y	N	N	N	N	N	N	N	N	N	N	N	N	N	N	N	N	N	N	Y	N	N	Y	N	N	N	N	N	N	N	N	N	N	N	N
2016-11-28	2016-11-28	2016-12-04	A	0	6	6	88	F	1	Casualty	Y	Y	Y	Y	N	N	Y	N	N	N	N	N	N	N	N	N	N	N	N	N	N	N	N	N	N	N	N	N	N	N	N	N	N	N	Y	N	N	N	N
2016-10-21	2016-10-26	2016-10-29	A	5	3	8	40	M	1	Casualty	N	Y	Y	Y	N	N	N	Y	N	N	N	N	N	N	N	N	N	N	N	N	N	N	N	N	N	N	N	N	N	N	N	N	N	N	N	N	N	N	N
2016-12-13	2016-12-13	2016-12-17	A	0	4	4	31	M	1	Casualty	N	N	N	N	N	N	N	Y	N	N	N	N	N	N	N	N	N	N	N	N	N	N	N	N	N	N	N	N	N	N	N	N	N	N	N	N	N	N	N
2016-12-19	2016-12-20	2017-01-20	D	1	31	32	56	F	1	Casualty	Y	N	N	Y	N	N	Y	Y	N	N	N	N	N	N	N	N	N	N	N	N	N	N	N	N	N	N	N	N	N	N	N	Y	N	Y	N	N	N	N	N
2016-07-15	2016-07-15	2016-07-22	A	0	7	7	76	F	1	Casualty	N	N	N	Y	N	N	Y	Y	Y	N	N	Y	N	N	N	N	N	N	N	N	N	N	N	N	N	N	N	N	N	N	N	N	N	N	N	N	N	N	N
2016-08-19	2016-08-19	2016-08-28	A	0	9	9	36	M	2	Casualty	N	N	N	N	N	N	N	N	N	N	N	N	N	N	Y	N	N	Y	N	N	N	Y	Y	N	N	N	Y	N	N	N	N	N	N	N	N	N	N	N	N
2016-04-08	2016-04-08	2016-04-12	D	0	4	4	60	M	2	Casualty	N	Y	N	Y	N	N	N	Y	N	N	N	N	N	N	N	N	N	N	N	N	N	N	N	N	N	N	N	N	N	N	N	N	N	N	N	N	N	N	N
2016-10-28	2016-10-28	2016-11-08	A	0	11	11	53	M	1	Casualty	N	Y	N	N	N	N	Y	Y	N	N	N	N	Y	N	N	N	N	N	N	N	N	N	N	N	N	N	N	N	N	N	N	N	N	N	N	N	N	N	N
2017-01-13	2017-01-14	2017-01-16	D	1	2	3	71	F	1	Casualty	N	N	N	Y	N	Y	N	N	N	N	N	N	N	N	N	N	Y	N	N	N	N	N	N	N	N	N	N	N	N	N	N	N	N	N	N	N	N	N	N
2015-05-20	2015-05-21	2015-05-23	A	1	2	3	54	M	1	Casualty	N	N	N	Y	N	N	N	N	N	N	N	N	N	N	N	N	N	N	N	N	N	N	N	N	N	N	N	N	N	N	N	N	N	N	Y	N	N	N	N
2017-02-20	2017-02-20	2017-03-14	D	0	22	22	48	F	1	Casualty	N	N	N	N	N	N	N	N	N	N	N	N	N	N	N	N	N	N	N	N	N	N	N	N	N	Y	N	N	N	N	N	N	N	N	Y	N	N	N	N
2017-01-18	2017-01-18	2017-01-19	D	0	1	1	59	M	2	Casualty	N	N	N	N	Y	N	N	N	N	N	N	N	N	N	N	N	N	N	N	N	N	N	N	N	N	N	N	N	N	N	Y	N	N	N	N	N	N	N	N
2016-12-20	2016-12-20	2016-12-21	D	0	1	1	75	M	2	Casualty	N	N	N	N	N	N	N	N	N	Y	N	N	N	N	N	N	N	N	N	N	N	N	N	Y	N	N	Y	N	N	N	N	N	N	N	N	N	N	N	N
2017-03-05	2017-03-05	2017-03-07	A	0	2	2	#REF!	M	2	Casualty	N	Y	N	Y	N	N	N	N	N	Y	N	N	N	N	N	N	N	N	N	N	N	N	N	Y	N	N	N	N	N	Y	N	N	N	N	N	N	N	N	N
2017-02-06	2017-02-06	2017-02-08	A	0	2	2	#REF!	M	1	Casualty	N	N	N	N	N	N	Y	N	Y	N	N	N	N	N	N	N	N	N	N	N	N	N	N	N	N	N	N	N	N	N	N	N	N	N	N	N	N	N	N
2017-02-19	2017-02-20	2017-02-22	A	1	2	3	82	M	1	Casualty	N	Y	N	Y	N	N	N	N	N	N	N	Y	N	N	N	N	N	N	N	N	Y	N	N	N	N	N	N	N	N	N	N	N	N	Y	N	N	N	N	N
2017-03-27	2017-03-28	2017-03-30	D	1	2	3	45	M	2	Casualty	N	N	N	Y	N	N	N	N	N	N	N	N	N	N	N	N	N	N	N	N	N	N	N	Y	Y	N	N	N	N	N	N	N	N	N	N	N	N	N	N
2017-01-30	2017-01-30	2017-01-31	A	0	1	1	38	M	1	Casualty	N	N	N	N	N	N	N	N	N	N	N	N	N	N	N	N	N	N	N	N	N	N	N	N	N	N	N	N	Y	N	N	N	N	N	N	N	N	N	N
2017-01-27	2017-01-27	2017-02-05	A	0	9	9	30	F	1	Casualty	Y	N	N	N	N	N	N	N	N	N	N	N	N	N	N	N	N	N	N	N	N	N	N	N	N	N	N	N	N	N	N	N	N	N	N	N	N	N	N
2017-02-03	2017-02-03	2017-02-04	A	0	1	1	#REF!	F	1	Casualty	N	N	N	Y	N	N	N	N	Y	N	N	N	N	N	N	N	N	N	N	N	N	N	N	N	N	N	N	N	N	N	N	N	N	N	N	N	N	N	N
2017-03-13	2017-03-13	2017-03-14	A	0	1	1	47	M	1	Casualty	N	N	N	N	N	N	N	N	N	N	N	N	N	N	N	N	N	N	N	N	Y	N	N	N	N	N	Y	N	N	N	N	N	N	N	N	N	N	N	N
2017-01-26	2017-01-26	2017-02-05	A	0	10	10	54	F	1	Casualty	N	N	N	Y	N	N	N	N	N	N	N	N	N	N	N	N	N	N	N	N	N	N	N	Y	N	N	N	Y	N	N	N	N	N	N	N	N	N	N	N
2016-12-30	2016-12-30	2016-12-31	D	0	1	1	43	M	2	Casualty	N	N	N	Y	N	N	N	Y	N	N	N	N	N	N	N	N	N	N	Y	N	N	N	N	Y	N	N	N	N	N	N	N	N	N	N	N	N	N	N	N
2017-03-27	2017-03-27	2017-05-07	A	0	41	41	24	M	2	Casualty	N	N	N	N	N	N	N	Y	N	N	N	N	N	N	N	N	N	N	N	N	N	Y	N	N	N	N	N	N	Y	N	N	N	N	N	N	N	N	N	N
2017-02-03	2017-02-03	2017-02-05	A	0	2	2	#REF!	F	2	Casualty	N	N	N	N	N	N	Y	N	N	N	N	N	N	N	N	N	N	N	N	N	N	N	N	N	N	N	N	N	N	N	N	N	N	N	N	N	N	N	N
2017-01-28	2017-01-29	2017-02-03	A	1	5	6	71	F	1	Casualty	Y	N	N	Y	N	N	Y	Y	Y	N	N	N	N	N	N	N	N	N	N	N	N	N	N	N	N	N	N	N	N	N	N	N	N	N	N	N	N	N	N
2017-02-10	2017-02-10	2017-02-11	D	0	1	1	70	M	2	Casualty	Y	N	N	Y	N	N	N	N	N	N	N	N	N	N	N	Y	N	N	N	N	N	N	N	N	N	N	N	N	N	N	N	N	N	N	N	N	N	N	N
2017-07-20	2017-07-21	2017-07-22	D	1	1	2	35	F	2	Casualty	N	N	N	N	N	N	Y	N	N	Y	Y	N	N	N	N	N	N	N	N	N	N	N	N	N	N	N	N	N	N	N	N	Y	N	N	N	N	N	N	N
2017-02-25	2017-02-25	2/29/2017	A	0	#VALUE!	#VALUE!	88	F	2	Casualty	N	N	N	N	N	N	Y	Y	N	N	N	N	N	Y	N	N	N	N	N	N	N	N	N	N	N	N	N	N	N	N	N	N	N	N	N	N	N	N	N
2017-01-14	2017-01-14	2017-01-16	A	0	2	2	52	F	1	Casualty	N	N	N	N	N	N	Y	N	N	N	N	N	N	N	N	N	N	N	N	N	N	N	N	N	N	N	N	N	N	N	N	N	N	N	N	N	N	N	N
2017-03-06	2017-03-07	2017-03-08	A	1	1	2	49	F	1	Casualty	N	N	N	Y	N	N	N	N	N	N	N	N	N	N	N	N	N	N	N	N	N	N	N	N	N	N	N	N	N	N	N	N	N	N	N	N	N	N	N
2017-01-22	2017-01-22	2017-02-01	A	0	10	10	77	M	1	Casualty	N	Y	N	Y	N	N	Y	N	N	N	N	N	N	N	N	N	N	N	N	N	N	N	N	N	N	Y	N	N	N	N	N	N	N	N	N	N	N	N	N
2017-03-08	2017-03-08	2017-03-09	A	0	1	1	82	M	1	Casualty	N	N	N	N	N	N	N	N	N	N	N	N	N	N	N	N	N	N	N	N	N	N	N	N	N	N	N	N	N	N	N	N	N	N	N	N	N	N	N
2017-02-19	2017-02-19	2017-02-28	A	0	9	9	39	F	2	Casualty	N	N	N	N	N	N	N	N	N	N	N	N	N	N	N	N	N	N	Y	Y	N	N	N	N	N	N	N	N	N	N	N	N	N	N	N	N	N	N	N
2016-07-09	2016-07-10	2016-07-13	A	1	3	4	57	M	1	Casualty	N	N	N	N	N	N	N	N	N	N	N	N	N	N	N	N	N	N	N	N	N	N	N	Y	N	N	N	N	N	N	N	N	N	N	N	N	N	N	N
2016-07-20	2016-07-20	2016-07-27	A	0	7	7	55	M	1	Casualty	N	N	N	Y	N	N	N	N	N	N	N	N	N	N	N	N	N	N	N	N	N	N	N	N	N	N	N	N	N	N	N	N	N	N	Y	N	N	N	N
2016-12-30	2016-12-30	2016-12-31	D	0	1	1	43	M	2	Casualty	N	N	N	N	N	N	N	Y	N	N	N	Y	N	N	N	N	N	N	N	N	N	N	N	Y	N	N	N	N	N	N	N	N	N	N	N	N	N	N	N
2016-09-13	2016-09-14	2016-09-16	D	1	2	3	69	M	1	Casualty	N	N	N	Y	Y	N	N	Y	N	N	N	N	N	N	N	N	N	N	N	N	N	N	N	N	N	N	N	N	N	N	N	N	N	N	N	N	N	N	N
2015-07-12	2015-07-12	2015-08-08	D	0	27	27	74	F	2	Casualty	N	N	Y	N	N	N	N	Y	N	N	N	N	N	N	N	N	N	N	N	N	N	N	N	N	N	N	N	N	N	N	N	N	N	N	Y	N	N	N	N
2016-09-11	2016-09-11	2016-09-14	A	0	3	3	74	M	2	Casualty	N	Y	N	Y	N	N	N	N	N	N	N	N	N	N	N	N	N	Y	Y	N	N	N	N	N	N	N	N	N	N	N	N	N	N	N	N	N	N	N	N
2016-06-30	2016-06-30	2016-07-03	A	0	3	3	46	M	1	Casualty	N	N	N	Y	N	N	N	N	N	N	N	N	N	N	N	N	N	N	N	N	N	N	N	N	N	N	N	N	N	N	N	N	N	N	N	N	N	N	N
2017-06-17	2017-06-17	2017-06-30	D	0	13	13	41	M	2	Casualty	N	N	N	N	N	N	N	N	N	N	N	N	N	Y	N	N	N	N	N	N	N	N	N	N	N	N	N	N	N	N	N	N	N	N	N	N	N	N	Y
2015-08-03	2015-08-03	2015-08-05	D	0	2	2	57	F	2	Casualty	N	N	N	Y	N	N	N	N	N	N	Y	N	N	N	N	N	N	N	N	N	N	N	N	N	N	N	N	N	N	N	N	N	N	N	Y	N	N	N	N
2015-05-19	2015-05-19	2015-05-20	A	0	1	1	44	M	2	Casualty	N	Y	Y	N	N	N	N	N	N	N	N	N	N	N	N	N	N	N	N	N	N	N	N	N	N	N	N	N	N	N	N	N	N	N	N	N	N	N	N
2017-06-08	2017-06-08	2017-06-11	A	0	3	3	24	M	1	Casualty	N	N	N	N	Y	N	N	N	N	N	N	N	N	N	N	N	N	N	N	N	N	N	N	N	N	N	N	N	N	N	N	N	N	N	N	N	N	N	N
2017-08-03	2017-08-03	2017-08-06	A	0	3	3	31	F	2	Casualty	N	N	N	N	N	N	N	N	N	Y	Y	N	N	N	N	N	N	N	N	N	N	N	N	N	N	N	N	N	N	N	N	N	N	Y	N	N	N	N	N
2016-06-06	2016-06-06	2016-06-17	A	0	11	11	#REF!	M	1	Casualty	N	Y	N	N	N	N	N	N	N	Y	N	N	N	N	N	N	N	N	N	N	N	N	N	N	N	N	N	N	N	N	N	N	N	N	N	N	N	N	N
2015-12-25	2015-12-25	2015-12-27	D	0	2	2	20	F	1	Casualty	N	N	N	N	Y	N	N	N	N	N	N	N	N	N	N	N	N	Y	N	N	N	N	N	N	N	N	N	N	N	N	N	N	N	N	N	N	N	N	N
2016-07-06	2016-07-06	2016-07-20	A	0	14	14	#REF!	M	1	Casualty	Y	N	N	N	N	N	N	N	N	N	N	N	Y	N	N	N	N	N	N	N	N	N	N	N	N	N	N	N	N	N	N	N	N	N	Y	N	N	N	N
2015-04-11	2015-04-11	2015-04-12	D	0	1	1	#REF!	F	2	Casualty	N	N	N	N	N	N	N	Y	N	N	N	N	N	N	N	N	N	N	N	N	N	N	N	N	N	N	N	N	N	N	N	N	N	Y	N	N	N	N	N
2017-09-22	2017-09-22	2017-09-28	A	0	6	6	55	F	2	Casualty	N	N	N	N	N	Y	N	N	N	N	N	N	N	N	N	N	N	N	N	N	N	N	N	N	N	N	N	N	N	N	N	N	N	N	N	N	N	N	N
2015-12-28	2015-12-28	2016-01-03	A	0	6	6	18	M	2	Casualty	N	N	N	N	N	N	N	Y	N	N	N	N	N	N	N	N	N	N	N	N	N	N	N	N	N	N	N	N	N	N	N	N	N	N	N	N	N	N	N
2016-01-03	2016-01-03	2016-01-04	A	0	1	1	37	M	1	Casualty	N	N	N	N	N	N	N	Y	N	N	N	N	N	N	N	N	N	N	N	N	N	N	N	N	N	N	N	N	N	N	N	N	N	N	N	Y	N	N	N
2016-06-13	2016-06-13	2016-06-25	A	0	12	12	88	M	1	Casualty	N	N	N	N	Y	N	N	N	N	N	N	N	N	N	N	N	N	N	N	Y	N	N	N	N	N	N	N	N	N	N	N	N	N	N	Y	N	N	N	N
2016-08-27	2016-08-27	2016-08-29	A	0	2	2	51	M	2	Casualty	N	N	N	N	N	N	N	N	N	N	N	N	N	N	N	N	N	N	Y	N	N	N	N	N	N	N	N	N	N	N	N	N	N	N	N	N	N	N	N
2016-02-22	2016-02-22	2016-03-22	D	0	29	29	70	F	1	Casualty	N	N	N	N	N	N	N	Y	N	Y	N	N	N	N	N	N	N	N	N	N	N	N	N	N	N	N	N	N	N	N	N	N	N	N	Y	N	N	N	N
2017-01-02	2017-01-02	2017-01-05	D	0	3	3	52	M	2	Casualty	Y	N	Y	N	N	N	N	N	N	Y	N	N	N	N	N	N	N	N	N	N	N	N	N	N	N	N	N	N	N	N	N	N	N	N	Y	N	N	N	N
2016-12-27	2016-12-27	2016-12-28	A	0	1	1	32	M	3	Casualty	N	N	N	N	N	N	N	N	N	N	N	N	N	N	N	N	N	N	N	N	N	N	N	N	N	N	N	N	N	N	N	N	N	N	N	N	N	N	N
2016-06-08	2016-06-08	2016-07-05	D	0	27	27	38	F	2	Casualty	N	N	N	N	N	N	Y	N	N	N	N	N	N	N	N	N	N	N	N	N	N	N	N	N	N	N	N	N	N	N	N	N	N	N	Y	N	N	N	N
2017-07-02	2017-07-02	2017-07-16	D	0	14	14	#REF!	F	2	Casualty	N	N	N	N	Y	N	N	N	N	N	N	N	N	N	N	N	N	N	N	N	N	N	N	N	N	N	N	N	N	N	N	N	N	N	N	N	N	N	N
2017-06-23	2017-06-23	2017-06-24	A	0	1	1	28	F	1	Casualty	N	N	N	N	N	N	N	N	N	Y	N	N	N	N	N	N	N	N	N	N	N	N	N	N	N	N	N	N	N	N	N	N	N	N	N	N	N	N	N
2017-08-23	2017-08-24	2017-09-07	D	1	14	15	86	M	1	Casualty	N	N	N	Y	N	N	N	N	N	N	N	N	N	N	N	N	N	Y	N	N	N	N	N	N	N	N	Y	N	N	N	N	N	N	N	N	N	N	N	N
2017-07-14	2017-07-23	2017-07-31	D	9	8	17	70	M	1	Casualty	N	N	N	Y	N	N	N	N	N	N	N	N	N	N	N	N	N	N	N	N	N	N	N	N	N	N	N	N	N	N	N	N	N	Y	N	N	N	N	N
2017-06-20	2017-06-20	2017-06-26	D	0	6	6	46	M	1	Casualty	N	N	N	N	N	N	N	N	N	N	N	N	N	N	N	N	N	N	N	N	N	N	N	N	N	N	N	N	N	N	N	N	Y	N	N	N	N	N	N
2016-08-06	2016-08-06	2016-08-07	A	0	1	1	#REF!	M	2	Casualty	N	N	N	N	N	N	N	N	N	N	N	N	N	N	N	N	N	Y	N	N	N	Y	Y	N	N	N	N	Y	N	N	N	N	N	N	N	N	N	N	N
2016-11-13	2016-11-16	2016-11-20	D	3	4	7	77	F	1	Casualty	N	N	N	Y	N	N	N	N	N	N	N	N	N	N	N	N	N	N	N	N	N	N	N	N	N	N	N	N	N	N	N	N	N	N	Y	N	N	N	N
2017-07-01	2017-07-01	2017-07-05	A	0	4	4	#REF!	F	1	Casualty	N	N	N	N	N	N	N	Y	N	N	N	N	N	N	N	N	N	N	N	N	N	N	N	N	N	N	N	N	N	N	N	N	N	N	N	N	N	N	N
2015-10-15	2015-10-15	2015-10-19	A	0	4	4	57	F	1	Casualty	N	N	Y	N	N	N	N	N	N	N	N	N	N	N	N	N	N	N	N	N	N	N	N	Y	N	N	N	N	N	N	N	N	N	N	N	N	N	N	N
2016-09-11	2016-09-11	2016-09-14	A	0	3	3	74	M	1	Casualty	N	N	N	Y	N	N	N	N	N	N	N	N	N	N	N	N	N	Y	Y	N	N	N	N	N	N	N	Y	N	N	N	N	N	N	N	N	N	N	N	N
2015-08-07	2015-08-07	2015-08-13	A	0	6	6	#REF!	M	1	Casualty	N	N	N	N	N	N	N	N	N	N	N	N	N	N	N	N	N	N	N	N	Y	N	N	N	N	N	N	N	N	N	N	N	N	N	N	N	N	N	N
2016-12-28	2016-12-28	2016-12-30	A	0	2	2	25	F	3	Casualty	N	N	N	N	N	N	N	N	N	N	N	N	N	N	N	N	N	Y	N	N	N	N	N	N	N	N	N	N	Y	N	N	N	N	N	N	N	N	N	N
2016-06-06	2016-06-06	2016-06-17	A	0	11	11	#REF!	M	1	Casualty	N	N	N	Y	N	N	Y	Y	N	Y	N	N	N	N	N	N	N	N	N	N	N	N	N	N	N	N	N	N	N	N	N	N	N	N	N	N	N	N	N
2017-06-23	2017-06-23	2017-06-27	D	0	4	4	18	M	3	Casualty	N	N	N	N	N	N	N	N	N	N	N	N	N	N	N	N	N	N	N	N	N	N	N	N	N	N	N	N	N	N	N	N	N	N	N	N	N	N	N
2015-11-21	2015-11-21	2015-11-22	A	0	1	1	76	M	1	Casualty	N	N	Y	N	N	N	N	N	N	N	N	N	N	N	N	N	N	N	N	N	N	N	N	Y	N	N	N	N	N	N	N	N	N	N	N	N	N	N	N
2015-10-28	2015-10-28	2015-11-16	A	0	19	19	92	M	2	Casualty	N	N	N	Y	N	N	N	N	N	N	N	N	N	N	N	N	N	N	N	N	N	N	N	N	N	N	N	N	Y	N	N	N	N	N	N	N	N	N	N
2015-07-23	2015-07-23	2015-07-24	A	0	1	1	77	M	1	Casualty	N	N	N	N	N	N	N	N	N	N	N	N	N	N	N	N	N	N	N	N	N	N	N	N	N	N	Y	N	N	N	N	N	N	N	N	Y	N	N	N
2017-05-11	2017-05-11	2017-05-11	D	0	0	0	36	M	1	Casualty	N	N	N	Y	N	N	N	Y	N	N	N	N	N	N	N	N	N	N	N	N	N	N	N	N	N	N	N	N	N	N	N	N	N	N	N	Y	N	N	N
2017-05-11	2017-05-12	2017-05-15	A	1	3	4	81	M	1	Casualty	N	N	Y	N	Y	N	N	N	N	N	N	N	N	N	N	N	N	N	N	N	N	N	N	N	N	N	N	N	N	Y	N	N	N	N	N	N	N	N	N
2017-06-10	2017-06-10	2017-06-14	A	0	4	4	65	F	1	Casualty	N	N	N	N	N	N	Y	Y	N	N	N	N	N	N	N	N	N	N	N	N	N	N	N	N	N	N	N	N	N	N	N	N	N	Y	N	N	N	N	N
2017-06-19	2017-06-19	2017-06-21	D	0	2	2	40	M	2	Casualty	N	N	N	N	N	N	N	Y	N	N	N	N	N	N	N	N	N	N	N	N	N	N	N	N	N	N	N	N	N	N	N	N	Y	N	N	N	N	N	N
2017-02-06	2017-02-06	2017-02-10	D	0	4	4	43	F	1	Casualty	N	N	N	N	N	N	N	N	Y	N	N	N	N	N	N	N	N	N	N	N	Y	N	N	N	N	N	N	N	N	N	N	N	N	N	Y	N	N	N	N
2017-06-14	2017-06-14	2017-06-16	A	0	2	2	26	M	2	Casualty	N	N	N	N	N	N	N	Y	N	N	N	N	N	N	N	N	N	N	N	N	N	N	N	N	N	N	N	N	N	N	N	N	N	N	N	N	N	N	N
2016-06-10	2016-06-10	2016-06-13	A	0	3	3	#REF!	M	1	Casualty	N	N	N	N	N	N	N	Y	Y	N	N	N	N	N	N	N	N	N	N	N	N	N	N	N	N	N	N	N	N	N	N	N	N	N	N	N	N	N	N
2016-07-25	2016-07-25	2016-07-30	D	0	5	5	52	M	2	Casualty	N	N	N	N	N	N	N	N	N	N	N	N	N	N	N	N	N	N	N	N	N	N	N	N	N	N	Y	N	N	N	Y	N	N	N	N	N	N	N	N
2015-12-18	2015-12-18	2015-12-23	D	0	5	5	51	M	1	Casualty	N	N	N	N	N	N	N	N	N	N	N	N	N	N	N	N	N	N	N	N	N	N	N	N	N	N	N	N	N	N	N	N	N	Y	N	N	N	N	N
2016-05-18	2016-05-18	2016-05-30	A	0	12	12	58	M	2	Casualty	N	N	N	Y	N	N	N	N	N	N	N	N	N	N	N	N	N	N	N	N	N	N	N	N	N	N	N	N	N	N	N	N	N	N	N	N	N	N	Y
2016-05-01	2016-05-01	2016-08-02	A	0	93	93	#REF!	M	3	Casualty	N	N	N	N	N	N	N	Y	N	N	N	N	N	N	Y	N	Y	N	N	N	N	Y	N	N	N	N	Y	N	N	N	N	N	N	N	N	N	N	N	N
2015-02-20	2015-02-21	2015-02-27	A	1	6	7	31	F	2	Casualty	N	N	N	N	Y	N	N	N	N	Y	N	N	N	N	N	N	N	N	N	N	Y	N	N	N	N	N	N	N	N	N	N	N	N	N	N	N	N	N	N
2016-04-13	2016-04-14	2016-04-16	A	1	2	3	34	F	2	Casualty	N	N	N	N	N	N	N	Y	N	N	N	N	N	N	N	N	N	N	N	N	N	N	N	N	N	N	N	N	N	N	N	N	N	N	N	N	N	N	N
2016-11-22	2016-11-22	2016-12-01	A	0	9	9	74	F	1	Casualty	N	N	N	Y	N	N	N	N	N	N	N	N	N	N	N	N	N	N	N	N	N	N	N	N	N	N	N	N	N	Y	N	N	N	N	N	N	N	N	N
2017-06-01	2017-06-01	2017-06-07	D	0	6	6	#REF!	M	2	Casualty	N	N	N	N	N	N	Y	N	N	N	N	N	Y	N	N	N	N	N	N	N	N	N	N	N	N	N	N	N	N	N	N	N	N	Y	N	N	N	N	N
2016-10-05	2016-10-05	2016-10-20	A	0	15	15	90	M	2	Casualty	N	N	N	Y	N	N	Y	N	Y	N	N	N	N	N	N	N	N	N	N	N	N	N	N	N	N	N	N	N	N	N	N	N	N	N	N	N	N	N	N
2016-07-04	2016-07-04	2016-07-05	A	0	1	1	#REF!	F	1	Casualty	N	N	N	N	N	N	N	Y	N	N	N	N	N	N	N	N	N	N	N	N	N	N	N	N	Y	N	Y	N	N	N	N	N	N	N	N	N	N	N	N
2015-01-17	2015-01-17	2015-01-23	A	0	6	6	70	F	1	Casualty	N	N	N	Y	N	N	N	N	N	N	N	N	Y	N	N	N	N	N	N	N	N	N	N	N	N	N	N	N	N	N	N	N	N	N	Y	N	N	N	Y
2016-07-30	2016-07-30	2016-07-31	D	0	1	1	40	M	1	Casualty	N	N	N	Y	N	N	N	Y	N	N	N	N	N	N	N	N	N	N	Y	N	N	N	Y	N	N	N	Y	N	N	N	N	N	N	N	N	N	N	N	N
2016-12-17	2016-12-17	2016-12-23	A	0	6	6	71	F	2	Casualty	N	N	N	N	N	N	N	N	N	N	N	N	N	N	N	N	N	N	N	N	N	N	N	Y	N	N	N	N	N	N	N	N	N	N	N	N	N	N	N
2016-06-17	2016-06-18	2016-06-29	A	1	11	12	20	M	2	Casualty	N	N	N	N	N	N	Y	Y	N	N	N	N	N	N	N	N	N	N	N	N	Y	N	N	N	N	N	N	N	N	N	N	N	N	N	N	N	N	N	N
2016-10-06	2016-10-08	2016-10-09	A	2	1	3	#REF!	M	1	Casualty	N	N	N	N	N	Y	N	N	N	N	N	N	N	N	N	N	N	N	N	N	N	N	N	N	N	N	N	N	N	N	N	N	N	N	N	N	N	N	N
2016-10-16	2016-10-16	2016-10-21	A	0	5	5	34	M	3	Casualty	N	N	N	N	N	N	N	N	Y	N	N	N	N	N	N	N	N	N	N	N	N	N	N	N	N	N	N	N	N	N	N	N	N	N	N	N	N	N	N
2015-07-04	2015-07-04	2015-07-14	A	0	10	10	#REF!	F	1	Casualty	N	N	Y	Y	N	N	N	N	Y	N	N	N	N	N	N	N	N	Y	N	N	N	N	N	N	N	N	N	N	N	N	N	N	N	N	N	N	N	N	N
2016-03-21	2016-04-25	2016-05-01	A	35	6	41	63	F	1	Casualty	N	N	N	N	N	N	N	N	N	N	N	N	N	N	N	N	N	N	N	N	N	N	N	N	N	Y	N	N	N	N	N	N	N	N	N	N	N	N	N
2017-08-12	2017-08-13	2017-08-20	D	1	7	8	#REF!	M	1	Casualty	N	N	N	N	N	N	N	N	N	N	N	N	N	N	N	N	N	N	N	N	N	N	N	N	N	Y	Y	N	N	N	N	N	N	N	N	N	N	N	N
2015-11-24	2015-11-24	2015-11-24	D	0	0	0	57	M	2	Casualty	N	N	N	Y	N	Y	N	N	N	N	N	N	N	N	N	N	N	N	N	N	N	N	N	N	N	N	N	N	N	N	N	N	N	N	N	N	N	N	N
2015-12-06	2015-12-06	2015-12-06	D	0	0	0	21	M	1	Casualty	N	N	N	N	N	N	N	N	N	N	N	N	N	N	N	N	N	N	N	N	N	Y	N	N	N	N	N	N	N	N	N	N	N	Y	N	N	N	N	N
2015-02-08	2015-02-09	2015-02-13	A	1	4	5	70	M	2	Casualty	N	N	N	N	N	N	N	N	N	N	N	N	N	N	N	N	N	N	N	N	N	N	N	N	N	N	N	N	Y	N	N	N	N	N	N	Y	N	N	N
2015-03-30	2015-03-30	2015-05-13	A	0	44	44	42	F	1	Casualty	N	N	N	N	N	N	Y	Y	N	N	N	N	N	N	N	N	N	N	N	N	Y	N	N	Y	N	Y	N	N	N	N	N	N	N	N	N	N	N	N	N
2015-03-01	2015-03-01	2015-03-03	A	0	2	2	82	M	1	Casualty	N	Y	N	N	N	N	N	N	N	Y	N	N	N	N	N	N	N	N	N	N	N	N	N	N	N	N	N	N	N	N	N	N	N	Y	N	N	N	N	N
2015-02-09	2015-02-09	2015-02-13	A	0	4	4	41	M	1	Casualty	N	N	N	N	N	N	N	N	N	N	N	N	N	N	N	N	N	N	N	N	N	N	N	N	N	N	Y	N	N	N	N	N	N	N	N	N	N	N	N
2015-03-25	2015-03-25	2015-03-26	A	0	1	1	64	M	1	Casualty	N	Y	N	N	N	N	N	N	N	N	N	N	N	N	N	N	N	N	N	N	N	N	N	N	N	N	N	N	N	Y	N	N	N	N	N	N	N	N	N
2015-02-24	2015-02-24	2015-02-25	D	0	1	1	56	M	2	Casualty	N	N	N	N	N	N	N	N	N	N	N	N	N	N	N	N	N	Y	N	N	N	N	Y	N	N	N	Y	N	N	N	N	N	N	N	N	N	N	N	N
2015-01-22	2015-02-02	2015-02-10	A	11	8	19	28	F	2	Casualty	N	N	N	N	Y	N	N	N	N	N	N	N	N	N	N	N	N	N	N	N	N	N	N	N	N	N	N	N	N	N	N	N	N	Y	N	N	N	N	N
2015-01-25	2015-01-25	2015-02-05	A	0	11	11	25	F	3	Casualty	N	N	N	N	N	N	N	N	N	N	N	N	N	N	N	N	N	Y	N	N	N	N	Y	N	N	N	N	N	N	N	N	N	N	N	N	N	N	N	N
2015-02-16	2015-02-16	2015-02-20	A	0	4	4	38	F	1	Casualty	N	N	N	N	N	N	N	N	N	Y	N	N	N	N	N	N	N	N	N	N	N	N	N	N	N	N	N	N	N	N	N	N	N	N	N	N	N	N	N
2015-02-20	2015-02-20	2015-02-21	D	0	1	1	65	M	1	Casualty	N	N	N	Y	N	N	N	N	Y	N	N	N	N	N	N	N	N	N	N	Y	Y	N	N	N	N	N	N	Y	N	N	N	N	N	N	N	N	N	N	N
2016-11-06	2016-11-06	2016-11-12	D	0	6	6	#REF!	F	1	Casualty	N	N	N	N	Y	N	N	N	N	N	N	N	N	N	N	N	N	N	N	N	N	N	N	N	N	N	N	N	N	N	N	N	N	N	N	N	N	N	N
2016-05-23	2016-05-23	2016-05-25	A	0	2	2	34	F	2	Casualty	N	N	N	N	N	N	N	Y	N	N	Y	N	N	N	N	N	N	N	N	N	N	N	N	N	N	N	N	N	N	N	N	N	N	N	N	N	Y	N	N
2016-12-24	2016-12-24	2017-01-01	A	0	8	8	68	M	2	Casualty	N	N	N	N	N	N	N	N	N	N	N	N	N	N	N	N	N	N	N	N	N	N	N	N	N	N	Y	N	N	N	N	N	N	N	N	N	N	N	N
2016-11-30	2016-12-01	2016-12-01	D	1	0	1	52	F	2	Casualty	N	N	N	N	N	Y	N	N	N	N	N	N	N	N	N	N	N	N	N	N	N	N	N	N	N	N	N	N	N	N	N	N	N	N	N	N	N	N	N
2016-12-18	2016-12-19	2017-02-10	A	1	53	54	71	M	1	Casualty	N	N	N	N	N	N	N	Y	N	N	N	N	N	N	N	N	N	Y	N	N	N	N	N	N	N	N	N	N	N	N	N	N	N	N	N	N	N	N	N
2015-12-21	2015-12-22	2015-12-31	A	1	9	10	77	F	1	Casualty	N	N	N	N	N	N	Y	N	N	N	Y	N	N	N	N	N	N	N	N	N	N	N	N	N	N	N	N	N	N	N	N	Y	N	Y	N	N	N	N	N
2015-04-01	2015-04-01	2015-04-06	A	0	5	5	25	F	2	Casualty	N	N	N	N	N	N	N	N	N	N	N	N	N	N	N	N	N	N	N	N	N	N	N	N	N	N	N	N	N	N	N	N	N	N	Y	N	N	N	N
2017-06-24	2017-06-24	2017-06-25	A	0	1	1	39	M	1	Casualty	N	N	N	N	N	N	Y	N	N	N	Y	N	N	N	N	N	N	N	N	N	N	N	N	N	N	N	N	N	N	N	N	N	N	N	N	N	N	N	N
2015-03-02	2015-03-02	2015-03-04	A	0	2	2	50	M	1	Casualty	N	Y	N	Y	N	N	N	Y	N	N	N	N	N	N	N	N	N	N	N	N	N	N	N	N	N	N	N	N	N	N	N	N	N	N	N	N	N	N	N
2015-10-02	2015-10-02	2015-10-03	A	0	1	1	54	M	1	Casualty	N	N	N	Y	N	N	N	Y	N	N	N	N	N	N	N	N	N	N	N	N	N	N	N	N	N	N	N	N	N	N	N	N	N	N	N	N	N	N	N
2015-02-21	2015-02-21	2015-02-26	A	0	5	5	19	M	2	Casualty	N	N	N	N	N	N	N	N	N	N	N	N	N	N	N	N	N	N	N	N	N	N	N	N	N	N	Y	N	N	N	N	N	N	N	N	N	N	N	N
2015-12-18	2015-12-18	2015-12-22	A	0	4	4	38	F	1	Casualty	N	N	N	N	N	N	N	N	N	N	N	N	N	N	N	N	N	N	N	N	N	N	N	N	N	N	N	N	N	N	N	N	N	N	N	N	N	Y	N
2015-02-15	2015-02-15	2015-02-18	A	0	3	3	36	M	2	Casualty	N	N	N	N	N	N	N	N	Y	N	N	N	N	N	N	N	N	N	N	N	N	Y	N	N	N	N	N	N	N	N	N	N	N	N	N	N	N	N	N
2015-09-11	2015-09-11	2015-09-13	A	0	2	2	18	F	1	Casualty	N	N	N	N	N	N	N	N	N	N	N	N	N	N	N	N	N	N	N	N	N	N	N	N	N	N	N	N	N	N	N	N	N	N	N	N	N	N	N
2015-02-18	2015-02-18	2015-02-25	D	0	7	7	42	M	2	Casualty	N	N	N	Y	N	N	N	N	N	N	N	N	N	N	N	N	N	N	Y	N	N	N	Y	N	Y	N	Y	N	N	N	N	N	N	N	N	N	N	N	N
2016-06-06	2016-06-06	2016-06-17	A	0	11	11	#REF!	F	1	Casualty	N	Y	N	Y	N	N	N	Y	N	Y	N	N	N	N	N	N	N	N	N	N	N	N	N	N	N	N	N	N	N	N	N	N	N	N	N	N	N	N	N
2017-08-17	2017-08-18	2017-08-22	A	1	4	5	85	F	1	Casualty	N	N	Y	N	N	N	N	Y	N	N	N	N	N	Y	N	N	N	N	N	N	N	N	N	N	N	N	N	N	N	N	N	N	N	N	N	N	N	N	N
2016-11-22	2016-11-22	2016-11-26	D	0	4	4	25	M	2	Casualty	N	N	N	N	N	N	N	N	N	N	N	N	N	N	N	N	N	N	Y	N	N	N	Y	N	Y	N	N	N	N	N	N	N	N	N	N	N	N	N	N
2016-03-30	2016-03-30	2016-04-12	A	0	13	13	55	M	2	Casualty	N	N	N	Y	N	Y	N	N	N	N	N	N	N	N	N	N	Y	N	N	N	N	N	N	N	N	N	N	N	N	N	N	N	N	N	N	N	N	N	N
2016-12-20	2016-12-20	2016-12-21	D	0	1	1	75	M	1	Casualty	Y	N	Y	Y	Y	N	N	Y	N	N	N	N	N	N	N	N	N	N	N	N	N	N	N	Y	N	N	N	N	N	N	N	N	N	N	N	N	N	N	N
2016-07-20	2016-07-20	2016-07-27	A	0	7	7	55	M	1	Casualty	N	N	N	Y	N	N	N	N	N	Y	N	N	N	N	N	N	N	N	N	N	N	N	N	N	N	N	N	N	N	N	N	N	N	N	Y	N	N	N	N
2015-02-21	2015-02-22	2015-02-23	A	1	1	2	53	M	1	Casualty	N	N	N	N	N	N	Y	N	N	N	N	N	N	N	N	N	N	N	N	N	Y	N	N	N	N	N	N	N	N	N	N	N	N	N	N	N	N	N	N
2016-09-22	2016-09-22	2016-09-28	A	0	6	6	54	M	1	Casualty	N	N	Y	N	N	Y	N	N	N	N	N	N	N	N	N	N	N	N	N	N	N	N	N	N	N	N	N	N	N	N	N	N	N	N	N	N	N	N	N
2015-02-21	2015-02-21	2015-02-25	A	0	4	4	19	M	2	Casualty	N	N	N	N	N	N	N	N	N	N	N	N	N	N	N	N	N	N	N	N	N	N	N	N	N	N	N	N	N	N	N	N	N	N	N	N	N	N	N
2015-01-28	2015-01-28	2015-02-06	A	0	9	9	60	M	2	Casualty	N	N	N	N	N	N	Y	N	N	N	Y	N	N	N	N	N	N	N	N	N	N	N	N	N	N	N	N	N	N	N	N	N	N	N	N	N	N	N	N
2015-02-13	2015-02-13	2015-02-13	A	0	0	0	24	M	2	Casualty	N	N	N	N	N	N	N	N	N	N	N	N	N	N	N	N	N	N	N	N	N	Y	Y	N	N	N	N	N	N	N	N	N	N	N	N	N	N	N	N
2015-01-22	2015-01-22	2015-01-24	A	0	2	2	64	M	2	Casualty	N	N	N	Y	N	N	N	N	N	N	N	N	N	N	N	N	N	N	Y	N	N	N	N	N	N	N	Y	N	N	N	N	N	N	N	N	N	N	N	N
2015-01-02	2015-01-02	2015-01-16	D	0	14	14	81	M	1	Casualty	N	N	Y	N	N	N	N	Y	N	N	N	Y	N	N	N	N	N	N	N	N	N	N	N	N	N	N	N	N	N	N	N	N	N	N	N	N	N	N	N
2016-12-30	2016-12-30	2017-01-01	A	0	2	2	35	M	2	Casualty	N	N	N	N	N	N	N	N	N	N	N	N	N	N	N	N	N	N	N	N	N	N	N	N	N	N	N	N	N	N	N	N	N	N	Y	N	N	N	N
2016-12-18	2016-12-18	2016-12-21	A	0	3	3	26	M	2	Casualty	N	N	N	N	N	N	N	Y	N	N	N	N	N	N	Y	N	N	N	N	N	N	Y	N	N	N	N	N	N	N	N	N	N	N	N	N	N	N	N	N
2016-06-17	2016-06-17	2016-06-18	D	0	1	1	18	F	1	Casualty	N	N	N	N	N	N	N	Y	N	Y	N	N	N	N	N	N	N	N	N	N	Y	N	N	N	N	N	N	N	N	N	Y	N	N	N	N	N	N	N	N
2016-12-29	2016-12-28	2017-01-14	A	-1	17	16	62	M	2	Casualty	N	Y	Y	Y	N	N	N	Y	N	N	N	N	N	N	N	N	N	N	N	N	N	N	N	N	N	N	N	N	N	N	N	N	N	N	N	N	N	N	N
2016-03-15	2016-03-16	2016-03-17	A	1	1	2	37	M	2	Casualty	N	N	N	N	N	N	N	Y	N	N	N	N	N	N	N	N	N	Y	N	N	N	N	Y	N	N	N	N	Y	N	N	N	N	N	N	N	N	N	N	N
2016-08-10	2016-08-10	2016-08-15	A	0	5	5	#REF!	F	2	Casualty	N	N	N	N	N	N	N	Y	N	N	N	N	N	N	N	N	N	N	N	N	N	N	N	Y	N	N	N	N	N	N	N	N	N	N	N	N	N	N	N
2016-04-01	2016-04-01	2016-04-03	D	0	2	2	49	M	1	Casualty	N	N	N	N	N	N	N	Y	N	N	N	Y	N	N	N	N	N	N	N	N	N	N	N	N	N	N	N	N	N	N	N	N	N	N	N	N	N	N	N
2016-12-26	2016-12-26	2016-12-28	D	0	2	2	45	M	3	Casualty	N	N	N	N	N	N	N	N	N	N	N	N	N	N	N	N	N	Y	Y	N	N	Y	N	N	N	N	N	N	N	N	N	N	N	N	N	N	N	N	N
2017-01-21	2017-01-21	2017-02-16	A	0	26	26	63	M	1	Casualty	N	Y	Y	Y	Y	N	Y	N	N	N	N	N	N	N	N	N	N	N	N	N	N	N	N	N	N	N	N	N	N	N	N	N	N	N	N	N	N	N	N
2015-03-08	2015-03-09	2015-03-12	A	1	3	4	39	M	1	Casualty	N	N	N	N	N	N	N	Y	N	N	N	N	Y	N	N	N	N	N	N	N	N	N	N	N	N	N	N	N	N	N	N	N	N	N	N	N	N	N	N
2015-01-12	2015-01-13	2015-01-16	A	1	3	4	75	M	1	Casualty	N	N	N	N	N	N	N	Y	N	N	N	N	N	N	N	N	N	N	N	N	N	N	N	N	N	N	N	N	N	N	N	N	N	N	N	N	N	N	N
2015-02-16	2015-02-16	2015-02-17	D	0	1	1	18	M	1	Casualty	N	N	N	N	N	N	N	N	N	N	N	N	N	N	N	N	N	N	N	N	N	N	N	N	N	N	N	N	N	N	N	Y	N	N	N	N	N	N	N
2016-04-09	2016-04-10	2016-05-14	A	1	34	35	#REF!	M	2	Casualty	N	Y	Y	N	Y	N	N	N	N	N	N	N	N	N	N	N	N	N	N	N	N	N	N	N	N	N	N	N	N	N	N	N	N	N	Y	N	N	N	N
2017-07-06	2017-07-06	2017-09-30	A	0	86	86	78	F	1	Casualty	N	Y	N	N	N	N	N	N	N	N	N	N	N	N	N	N	N	N	N	N	N	N	N	Y	N	N	Y	N	N	N	N	N	N	N	N	N	N	N	N
2016-07-09	2016-07-09	2016-07-17	A	0	8	8	#REF!	F	1	Casualty	N	N	N	N	N	N	N	Y	N	N	N	Y	N	N	N	N	N	N	N	N	N	N	N	Y	N	N	N	N	N	N	N	N	N	N	N	N	N	N	N
2017-04-04	2017-04-04	2017-04-05	A	0	1	1	69	F	1	Casualty	N	N	N	N	N	N	N	N	N	N	N	N	N	N	N	N	N	N	N	Y	N	N	N	N	N	N	N	N	N	N	N	N	N	N	N	N	N	N	N
2015-06-18	2015-06-18	2015-06-22	A	0	4	4	72	M	1	Casualty	N	N	N	Y	N	N	N	N	N	N	N	N	N	N	N	N	N	N	N	N	N	N	N	N	N	N	N	N	N	N	N	N	N	Y	N	N	N	N	N
2015-05-07	2015-05-07	2015-06-05	A	0	29	29	75	F	1	Casualty	N	N	N	N	N	N	N	N	N	N	N	Y	N	N	N	N	N	Y	N	N	N	N	N	Y	N	N	N	N	N	N	N	N	N	N	N	N	N	N	N
2016-03-21	2016-03-21	2016-03-25	D	0	4	4	#REF!	M	1	Casualty	N	N	N	N	N	N	N	N	N	N	N	N	N	N	N	N	N	N	N	N	N	N	N	Y	N	N	N	N	N	N	N	N	N	N	N	N	N	N	N
2016-03-07	2016-03-12	2016-03-19	D	5	7	12	#REF!	M	1	Casualty	N	N	N	Y	N	N	N	N	N	N	N	N	N	N	N	N	N	N	N	N	N	N	N	N	N	N	N	N	N	N	N	N	N	N	N	N	N	N	N
2016-05-18	2016-05-18	2016-05-30	A	0	12	12	#REF!	M	2	Casualty	N	N	N	Y	N	N	N	N	N	N	N	N	N	N	N	N	N	N	N	N	N	N	N	N	N	N	N	N	N	N	N	N	N	N	N	N	N	N	N
2016-07-06	2016-07-06	2016-07-13	A	0	7	7	#REF!	F	1	Casualty	N	N	Y	Y	N	N	N	N	N	N	N	N	N	N	N	N	N	N	N	N	N	N	N	N	N	N	N	N	N	N	N	N	N	N	N	N	N	N	N
2016-10-08	2016-10-08	2016-10-09	A	0	1	1	#REF!	M	1	Casualty	N	N	N	Y	N	Y	N	N	N	N	N	N	N	N	N	N	N	N	N	N	N	N	N	N	N	N	N	N	N	N	N	N	N	N	N	N	N	N	N
2016-09-11	2016-09-11	2016-09-14	A	0	3	3	#REF!	M	2	Casualty	N	N	N	Y	N	N	N	N	N	N	N	N	N	N	N	N	N	Y	Y	N	N	N	N	N	Y	N	Y	N	N	N	N	N	N	N	N	N	N	N	N
2016-05-18	2016-05-18	2016-05-22	A	0	4	4	#REF!	M	2	Casualty	N	N	N	Y	N	N	Y	Y	N	N	N	N	N	N	N	N	N	N	N	N	N	N	N	N	N	N	N	N	N	N	N	N	N	N	N	N	N	N	N
2015-08-06	2015-08-08	2015-09-08	A	2	31	33	#REF!	M	2	Casualty	N	N	N	Y	N	N	N	N	N	N	N	N	N	N	N	N	N	Y	N	N	N	N	N	N	N	N	N	N	N	N	N	N	N	N	N	N	N	N	N
2015-11-22	2015-11-22	2015-12-06	D	0	14	14	#REF!	M	2	Casualty	N	N	N	N	N	N	Y	N	N	N	N	N	N	N	N	N	N	N	N	N	N	N	N	N	N	N	N	N	N	N	N	N	N	N	N	N	N	N	N
2016-07-08	2016-07-19	2016-08-05	A	11	17	28	#REF!	F	2	Casualty	N	N	N	N	N	N	N	N	N	N	N	N	N	N	N	N	N	N	Y	N	N	N	N	N	Y	N	N	N	N	N	N	N	N	N	N	N	N	N	N
2015-05-10	2015-05-10	2015-05-11	A	0	1	1	#REF!	M	1	Casualty	N	N	N	N	N	N	Y	N	N	N	N	N	Y	N	N	N	N	N	N	N	N	N	N	N	N	N	N	N	N	N	N	N	N	Y	N	N	N	N	N
2015-09-02	2015-09-02	2015-09-15	A	0	13	13	#REF!	M	3	Casualty	N	N	N	N	N	N	N	N	N	N	N	N	N	N	N	N	N	N	N	N	N	Y	N	N	N	N	Y	N	N	N	N	N	N	N	N	N	N	N	N
2015-05-20	2015-05-21	2015-05-27	A	1	6	7	#REF!	M	1	Casualty	N	N	N	Y	N	N	N	N	N	N	N	N	N	N	N	N	N	N	N	N	N	N	N	N	N	N	N	N	N	N	N	N	N	Y	N	N	N	N	N
2015-04-16	2015-04-16	2015-04-16	A	0	0	0	#REF!	M	1	Casualty	N	N	N	N	N	N	N	N	N	N	N	N	N	N	N	N	N	N	N	N	N	N	N	N	N	N	N	N	N	N	N	N	N	N	N	N	N	N	N
2016-12-30	2016-12-30	2016-12-31	D	0	1	1	#REF!	M	2	Casualty	N	N	N	Y	N	N	N	N	N	N	N	N	N	N	N	N	N	N	N	N	N	N	N	Y	N	N	N	N	N	N	N	N	N	N	N	N	N	N	N
2016-07-30	2016-07-30	2016-07-31	D	0	1	1	#REF!	M	1	Casualty	N	N	N	Y	N	N	N	N	N	N	N	N	N	N	N	N	N	N	Y	N	N	N	N	N	N	N	Y	N	N	N	N	N	N	N	N	N	N	N	N
2016-12-01	2016-12-01	2016-12-01	D	0	0	0	#REF!	F	2	Casualty	N	N	N	Y	N	Y	N	N	N	N	N	N	N	N	N	N	N	N	N	N	N	N	N	N	N	N	N	N	N	N	N	N	N	N	N	N	N	N	N
2016-07-28	2016-07-28	2016-07-29	A	0	1	1	#REF!	F	2	Casualty	N	N	N	N	N	N	N	N	N	N	N	N	N	N	N	N	N	N	N	N	N	N	N	N	N	N	N	N	N	N	N	N	N	N	Y	N	N	N	N
2016-12-17	2016-12-17	2017-01-03	A	0	17	17	#REF!	F	1	Casualty	N	N	N	N	N	N	N	N	N	N	N	N	N	N	N	N	N	N	N	N	N	N	N	Y	N	N	Y	N	N	N	N	N	N	N	N	N	N	N	N
2015-12-30	2015-12-30	2016-01-05	A	0	6	6	#REF!	F	1	Casualty	Y	N	N	N	N	N	N	Y	Y	N	N	Y	N	N	N	N	N	N	N	N	N	N	N	N	N	N	N	N	N	N	N	N	N	N	N	N	N	N	N
2016-06-30	2016-06-30	2016-07-03	A	0	3	3	#REF!	M	1	Casualty	N	N	N	N	N	N	N	N	N	N	N	N	N	N	N	N	N	N	N	N	N	N	N	N	N	N	Y	N	N	N	N	N	N	N	N	N	N	N	N
2016-05-21	2016-05-21	2016-05-22	D	0	1	1	#REF!	M	2	Casualty	N	N	N	N	N	N	N	Y	N	N	N	N	N	N	N	N	N	N	N	N	N	N	N	N	N	N	N	N	N	N	N	N	N	N	Y	N	N	N	N
2016-02-02	2016-02-02	2016-02-03	D	0	1	1	#REF!	F	1	Casualty	N	N	N	N	Y	N	N	Y	N	N	Y	N	Y	N	N	N	N	N	N	N	N	N	N	N	N	N	N	N	N	N	N	N	N	N	N	N	N	N	N
2015-09-02	2015-09-02	2015-09-03	A	0	1	1	#REF!	F	2	Casualty	N	N	N	Y	N	N	Y	Y	N	N	N	N	N	N	N	N	N	N	N	N	N	N	N	N	N	N	N	N	N	N	N	N	N	N	N	N	N	N	N
2016-05-04	2016-05-04	2016-05-19	D	0	15	15	#REF!	M	1	Casualty	N	N	N	Y	N	N	N	Y	N	N	N	N	N	N	N	N	N	N	N	N	N	N	N	N	N	N	Y	N	N	N	N	N	N	Y	N	N	N	N	N
2015-11-14	2015-11-14	2015-11-17	D	0	3	3	#REF!	M	2	Casualty	N	N	Y	Y	N	N	N	N	N	N	N	N	N	N	N	N	N	N	N	N	N	N	N	Y	N	N	N	N	N	N	N	N	N	N	N	N	N	N	N
2015-06-11	2015-06-11	2015-06-13	A	0	2	2	#REF!	F	2	Casualty	N	N	N	Y	N	N	N	N	N	Y	N	N	N	N	N	N	N	N	N	N	N	N	N	N	N	N	N	N	N	N	N	N	N	N	N	N	N	N	N
2015-09-14	2015-09-14	2015-11-11	A	0	58	58	#REF!	F	1	Casualty	N	N	N	N	N	N	N	Y	N	N	N	Y	N	N	N	Y	N	N	N	N	N	N	N	N	N	N	N	N	N	N	N	N	N	N	N	N	N	N	N
2016-10-10	2016-10-10	2016-10-12	A	0	2	2	#REF!	M	1	Casualty	N	N	N	N	N	N	N	N	N	N	N	N	N	N	N	N	N	N	N	N	N	N	N	N	N	N	Y	N	N	N	N	N	N	N	N	N	N	N	N
2016-08-29	2016-08-29	2016-09-08	A	0	10	10	#REF!	F	1	Casualty	N	N	N	Y	N	N	N	N	Y	N	N	N	N	N	N	N	N	N	N	N	N	N	N	Y	N	N	Y	N	N	N	N	N	N	N	N	N	N	N	N
2016-07-08	2016-07-23	2016-08-16	A	15	24	39	80	F	1	CCU/Cathlab	N	Y	Y	Y	Y	N	Y	N	N	N	N	N	N	N	N	N	N	N	N	N	N	N	N	N	N	N	N	N	N	N	N	N	N	N	N	N	N	N	N
2017-02-23	2017-03-10	2017-03-11	D	15	1	16	48	M	1	CCU/Cathlab	Y	N	N	N	Y	N	N	Y	N	N	N	N	N	N	N	N	N	N	N	N	N	N	N	N	N	N	N	N	N	N	N	N	N	N	N	N	N	N	N
2016-03-15	2016-03-25	2016-03-26	D	10	1	11	#REF!	M	2	CCU/Cathlab	N	Y	N	N	Y	N	N	N	N	N	N	N	N	N	N	N	N	N	N	N	N	N	N	N	N	N	N	N	N	N	Y	N	N	N	N	N	N	N	N
2016-08-04	2016-08-08	2016-08-09	A	4	1	5	#REF!	M	1	CCU/Cathlab	Y	Y	N	N	N	N	N	Y	N	N	N	Y	N	N	N	N	N	N	N	N	N	N	N	N	N	N	N	N	N	N	N	N	N	N	N	N	N	N	N
2015-07-09	2015-08-19	2015-09-03	A	41	15	56	#REF!	F	1	CCU/Cathlab	N	Y	N	N	N	N	N	N	N	N	N	N	N	N	N	N	N	N	N	N	N	N	N	N	N	N	N	N	N	N	N	N	N	Y	N	Y	N	N	N
2015-09-10	2015-09-11	2015-09-17	D	1	6	7	#REF!	M	1	CCU/Cathlab	N	N	N	N	Y	N	N	N	N	Y	N	N	N	N	N	N	N	N	N	N	N	N	N	N	N	N	N	N	N	N	N	N	N	N	Y	N	N	N	N
2015-06-24	2015-06-25	2015-06-27	A	1	2	3	#REF!	F	1	CCU/Cathlab	N	N	N	N	N	N	N	N	N	N	N	N	Y	N	N	N	N	N	N	N	N	N	N	N	N	N	N	N	N	N	N	N	N	N	N	N	N	N	N
2017-01-17	2017-01-17	2017-01-23	D	0	6	6	58	M	1	CCU/Cathlab	N	Y	N	N	N	N	N	Y	N	N	N	N	N	N	N	N	N	N	N	N	N	N	N	N	N	N	N	N	N	N	N	N	N	N	N	N	N	N	N
2016-08-29	2016-08-29	2016-09-02	A	0	4	4	61	F	1	CCU/Cathlab	N	Y	Y	Y	N	N	N	N	N	Y	N	N	N	N	N	N	N	N	N	N	N	N	N	N	N	N	N	N	N	N	N	N	N	N	N	N	N	N	N
2016-04-25	2016-04-25	2016-04-29	D	0	4	4	83	M	2	CCU/Cathlab	Y	N	Y	N	N	N	N	N	N	N	N	N	N	N	N	N	N	N	N	N	N	N	N	N	N	N	N	N	N	N	Y	N	N	Y	N	N	N	N	N
2016-12-28	2016-12-28	2017-01-13	A	0	16	16	62	F	1	CCU/Cathlab	Y	Y	N	N	N	N	N	Y	N	Y	N	N	N	N	N	N	N	N	N	N	N	N	N	N	N	N	N	N	N	N	N	N	N	N	N	N	N	N	N
2016-05-09	2016-05-15	2016-05-18	A	6	3	9	#REF!	M	1	CCU/Cathlab	N	N	N	N	N	N	N	Y	N	N	N	N	N	N	N	N	N	N	N	N	N	N	N	N	N	N	N	N	N	N	N	N	N	N	N	N	N	N	N
2017-03-17	2017-03-20	2017-03-31	D	3	11	14	62	M	2	CCU/Cathlab	N	N	N	N	Y	N	N	N	N	N	N	N	Y	N	N	N	N	N	N	N	N	N	N	N	N	N	N	N	N	N	N	N	N	N	N	N	N	N	N
2017-01-23	2017-01-24	2017-01-25	A	1	1	2	56	M	2	CCU/Cathlab	N	Y	N	N	N	N	N	Y	N	Y	N	N	N	N	N	N	N	N	N	N	N	N	N	N	N	N	N	N	N	N	N	N	N	N	N	N	N	N	N
2017-05-06	2017-05-13	2017-05-20	D	7	7	14	65	M	2	CCU/Cathlab	N	N	N	Y	N	N	N	Y	N	N	Y	Y	N	N	N	N	N	N	N	N	N	N	N	N	N	N	N	N	N	N	N	N	N	N	N	N	N	N	N
2015-06-05	2015-06-08	2015-06-10	A	3	2	5	39	M	2	CCU/Cathlab	N	N	N	Y	N	N	N	Y	N	N	N	N	N	N	N	N	N	N	N	N	N	N	N	N	N	N	N	N	N	N	N	N	N	Y	N	N	N	N	N
2016-12-03	2016-12-04	2016-12-16	A	1	12	13	39	F	1	CCU/Cathlab	N	Y	N	N	N	N	N	Y	N	N	N	N	N	N	N	N	N	N	N	N	N	N	N	Y	N	N	N	N	N	N	N	N	N	N	N	N	N	N	N
2017-12-11	2017-12-13	2017-12-18	A	2	5	7	44	M	2	CCU/Cathlab	N	N	N	N	N	N	N	Y	N	N	N	N	N	N	N	N	N	Y	N	N	N	N	Y	N	N	N	N	Y	N	N	N	N	N	N	N	N	N	N	N
2016-03-12	2016-03-13	2016-03-13	D	1	0	1	69	M	1	CCU/Cathlab	N	Y	N	N	Y	N	N	N	N	N	N	N	N	N	N	N	N	N	N	N	N	N	N	N	N	N	N	N	N	N	N	N	N	N	N	N	N	N	N
2015-04-26	2015-05-14	2015-05-18	D	18	4	22	77	F	1	CCU/Cathlab	N	N	Y	Y	N	N	N	N	N	N	Y	N	N	N	N	N	N	N	N	N	N	N	N	N	N	N	N	N	N	Y	N	N	N	N	Y	N	N	N	N
2016-11-21	2016-11-21	2017-01-29	A	0	69	69	54	F	2	CCU/Cathlab	N	N	N	N	N	N	N	N	N	N	N	N	N	N	N	N	N	N	N	N	N	N	N	N	Y	N	N	N	N	N	N	N	N	N	N	N	N	N	N
2016-12-28	2016-12-28	2017-01-13	A	0	16	16	#REF!	M	2	CCU/Cathlab	N	N	Y	N	N	N	N	Y	N	Y	N	N	N	N	N	N	N	N	N	N	N	N	N	N	N	N	N	N	N	N	N	N	N	N	N	N	N	N	N
2016-07-08	2016-07-19	2016-07-23	A	11	4	15	35	F	2	CCU/Cathlab	N	N	N	N	N	N	N	N	N	N	N	N	N	N	N	N	N	N	Y	N	N	N	N	N	Y	N	N	Y	N	N	N	N	N	N	N	N	N	N	N
2017-07-18	2017-07-24	2017-07-27	D	6	3	9	76	M	1	CCU/Cathlab	N	N	N	N	Y	N	N	N	N	N	N	N	N	N	N	N	N	N	N	N	N	N	N	N	N	N	Y	N	N	N	N	N	N	N	N	N	N	N	N
2016-09-14	2016-09-20	2016-09-20	D	6	0	6	67	M	1	HDU	N	N	N	N	N	N	N	Y	N	N	N	N	N	N	N	N	N	N	N	Y	N	N	N	N	N	N	N	N	N	N	N	N	N	N	Y	N	N	N	N
2017-01-24	2017-01-27	2017-01-27	D	3	0	3	31	F	2	HDU	N	N	N	N	Y	N	N	Y	N	N	N	N	N	N	N	N	N	N	N	N	N	N	N	N	N	N	N	N	N	N	N	N	N	N	N	N	N	N	N
2017-07-22	2017-07-22	2017-07-22	D	0	0	0	55	M	1	HDU	N	N	N	N	Y	N	N	N	N	N	N	N	N	N	N	N	N	N	N	N	N	N	N	N	N	N	N	N	N	N	N	N	N	N	Y	N	N	N	N
2017-05-08	2017-05-15	2017-06-04	D	7	20	27	#REF!	F	1	HDU	N	N	N	N	N	N	N	Y	N	N	N	Y	Y	Y	N	N	N	N	N	N	N	N	N	N	N	N	N	N	N	N	N	N	N	N	N	N	N	N	N
2017-08-21	2017-08-21	2017-08-23	A	0	2	2	69	M	3	HDU	N	N	N	N	N	N	N	N	N	N	N	N	N	N	N	N	N	N	N	N	N	N	N	N	N	N	N	N	y	N	N	N	N	N	N	N	N	N	N
2017-06-02	2017-06-02	2017-06-14	A	0	12	12	#REF!	M	3	HDU	N	N	N	N	N	N	N	N	N	N	N	N	N	N	N	N	N	Y	N	N	N	N	N	N	N	N	N	Y	N	N	N	N	N	N	N	N	N	N	N
2017-05-02	2017-05-03	2017-07-28	A	1	86	87	79	M	2	HDU	N	N	N	Y	N	N	N	Y	N	N	N	Y	N	N	N	N	N	N	N	N	N	N	N	N	N	N	N	N	N	N	N	N	N	Y	N	N	N	N	N
2017-08-24	2017-08-25	2017-09-12	D	1	18	19	53	M	1	HDU	N	N	N	N	Y	N	Y	N	N	N	N	N	N	N	N	N	N	N	N	N	N	N	N	N	N	N	N	N	N	N	N	N	N	N	N	N	N	N	N
2016-08-31	2016-09-03	2016-09-03	D	3	0	3	42	M	1	HDU	N	N	N	Y	Y	N	N	Y	N	N	N	N	N	N	N	N	N	N	N	N	N	N	N	N	N	N	N	N	N	N	N	N	N	Y	N	N	N	N	N
2016-03-07	2016-03-12	2016-03-19	D	5	7	12	69	M	1	HDU	N	N	N	Y	N	N	N	Y	N	N	N	N	N	N	N	N	N	N	N	N	N	N	N	N	N	N	N	N	N	N	N	N	N	N	Y	Y	N	N	Y
2016-12-23	2016-12-31	2017-01-10	D	8	10	18	57	M	2	HDU	N	N	N	N	N	N	Y	Y	N	N	N	N	Y	N	N	N	N	N	N	N	N	N	N	N	N	N	N	N	N	N	Y	N	N	N	N	Y	N	N	N
2016-09-16	2016-09-18	2016-09-30	A	2	12	14	38	F	2	HDU	N	N	N	N	N	N	Y	N	N	N	N	N	N	N	N	N	N	N	N	N	N	N	N	N	N	N	N	N	N	N	N	N	N	N	N	N	N	N	N
2015-11-27	2015-11-28	2015-12-01	D	1	3	4	73	M	2	HDU	N	Y	N	Y	Y	N	N	Y	N	N	N	N	N	N	N	N	N	N	N	N	N	N	N	N	N	N	N	N	N	Y	N	N	N	N	N	N	N	N	N
2016-09-30	2016-10-02	2016-10-10	A	2	8	10	50	F	1	HDU	N	N	N	Y	N	N	N	Y	Y	Y	N	Y	N	N	N	N	N	N	N	N	Y	N	N	N	N	N	N	N	N	N	N	N	N	N	N	N	N	N	Y
2016-09-26	2016-09-27	2016-10-03	A	1	6	7	73	F	1	HDU	Y	N	N	Y	N	N	N	Y	N	N	N	N	N	N	N	N	N	N	N	N	N	N	N	N	N	N	N	N	N	N	N	N	N	N	N	N	N	N	N
2016-06-14	2016-06-30	2016-07-07	D	16	7	23	61	F	1	HDU	N	N	N	N	N	N	N	N	N	N	N	N	N	N	N	N	N	N	N	N	N	N	N	N	N	N	Y	N	N	N	N	N	N	N	N	Y(Colon)	N	N	N
2016-12-02	2016-12-07	2016-12-19	D	5	12	17	#REF!	F	1	HDU	N	N	N	Y	N	N	N	Y	N	N	N	N	N	N	N	N	N	N	N	N	N	N	N	N	N	N	N	N	N	N	N	N	N	N	N	Y(Lung)	N	N	N
2017-03-30	2017-04-05	2017-04-05	D	6	0	6	72	M	1	HDU	N	N	N	N	N	N	N	Y	N	N	N	N	N	N	N	N	N	N	N	N	N	N	N	N	N	N	N	N	N	N	N	N	N	N	N	Y	N	N	N
2016-10-10	2016-10-11	2016-11-01	A	1	21	22	#REF!	M	2	HDU	N	N	N	Y	N	N	Y	Y	N	N	N	N	N	N	N	N	N	N	N	N	N	N	N	N	N	N	N	N	N	N	N	Y	N	N	N	N	N	N	N
2015-01-05	2015-01-07	2015-01-07	D	2	0	2	87	F	1	HDU	N	N	N	N	N	N	N	Y	N	N	N	N	N	N	N	N	N	N	N	N	N	N	N	N	N	N	Y	N	N	N	N	N	N	N	Y	N	N	N	N
2016-12-25	2016-12-30	2017-01-09	D	5	10	15	54	F	1	HDU	N	N	N	N	N	N	Y(AP)	Y	N	N	N	N	Y(Dis)	N	N	N	N	N	N	N	N	N	N	N	N	Y	N	N	N	N	N	N	N	N	Y	N	N	N	N
2016-02-05	2016-02-07	2016-03-01	A	2	23	25	49	F	1	HDU	N	N	N	N	N	N	Y	Y	N	N	N	N	N	N	N	N	N	N	N	N	N	Y	N	N	N	N	N	N	N	N	N	N	N	N	Y	N	N	N	N
2016-11-16	2016-11-19	2016-11-20	D	3	1	4	64	M	2	HDU	N	N	N	N	N	N	N	Y	N	N	N	N	N	N	N	N	N	N	N	N	N	N	N	N	N	N	N	N	N	N	N	N	N	N	Y	Y	N	N	N
2015-08-31	2015-09-26	2015-09-27	D	26	1	27	80	F	1	HDU	N	N	N	Y	N	N	N	Y	N	N	Y	N	N	N	N	N	N	N	N	N	N	N	N	N	N	N	N	N	N	N	N	N	N	N	N	N	N	N	N
2016-05-11	2016-05-28	2016-05-29	D	17	1	18	34	M	1	HDU	N	N	N	N	N	N	N	Y	N	N	N	N	N	N	N	N	N	N	N	N	N	N	N	N	N	N	N	N	N	N	N	Y	N	N	Y	N	N	N	N
2016-05-01	2016-05-03	2016-05-15	A	2	12	14	34	M	1	HDU	N	N	N	N	N	N	N	N	N	N	N	N	N	N	N	N	N	N	N	N	Y	N	N	N	N	Y	N	N	N	N	N	N	N	N	N	N	N	N	N
2016-10-05	2016-10-06	2016-10-23	D	1	17	18	44	M	2	HDU	N	N	N	N	N	N	N	Y	N	N	N	N	Y	N	N	N	N	N	N	N	N	N	N	N	N	N	Y	N	N	N	N	N	N	N	Y	N	N	N	N
2017-02-15	2017-02-16	2017-02-19	D	1	3	4	55	F	2	HDU	N	N	N	Y	N	N	N	N	N	N	N	N	N	N	N	N	N	N	Y	N	N	N	Y	N	Y	N	N	N	N	N	N	N	N	N	N	N	N	N	N
2017-02-26	2017-02-28	2017-03-07	A	2	7	9	25	F	1	HDU	N	N	N	N	N	N	Y	Y	N	N	Y	N	N	N	N	N	N	N	N	N	N	N	N	N	N	N	N	N	N	N	N	N	N	N	N	N	N	N	N
2017-03-17	2017-03-22	2017-03-23	D	5	1	6	81	F	1	HDU	N	N	Y	N	N	N	N	Y	Y	N	N	Y	N	N	N	N	N	N	N	N	N	N	N	N	N	N	N	N	Y	N	N	N	N	N	N	N	N	N	N
2017-01-30	2017-02-12	2017-02-19	D	13	7	20	24	M	1	HDU	N	N	N	N	N	N	N	Y	N	N	N	N	N	N	N	N	N	N	N	N	N	N	N	N	N	N	N	N	N	N	N	N	N	N	N	N	N	N	N
2016-12-29	2016-12-31	2017-01-01	D	2	1	3	78	F	2	HDU	N	N	N	N	N	N	Y	N	N	N	N	N	N	N	N	N	N	N	N	N	N	N	N	N	N	N	N	N	N	N	N	N	N	N	Y	N	N	N	N
2017-01-05	2017-01-06	2017-01-08	A	1	2	3	43	M	2	HDU	N	N	N	N	N	N	Y	Y	N	N	N	N	N	N	N	N	N	N	N	N	N	N	N	N	N	N	N	N	N	N	N	N	N	N	Y	N	N	N	N
2017-03-20	2017-03-21	2017-05-19	A	1	59	60	83	M	1	HDU	N	N	N	N	N	N	Y	N	N	N	N	N	N	N	N	N	N	N	N	N	N	N	N	Y	N	N	N	N	N	N	N	N	N	N	Y	N	N	N	N
2017-01-03	2017-01-03	2017-01-04	A	0	1	1	67	M	1	HDU	N	N	N	Y	N	N	N	N	N	N	N	N	N	N	N	N	N	Y	N	N	N	N	N	N	N	N	Y	Y	N	N	N	N	N	N	N	N	N	N	N
2017-01-30	2017-02-04	2017-02-07	D	5	3	8	23	M	1	HDU	N	N	N	N	N	N	N	N	N	N	N	N	N	N	N	N	N	N	N	N	N	N	N	N	N	N	N	N	N	N	N	N	N	N	N	N	N	N	N
2017-03-20	2017-03-23	2017-03-29	A	3	6	9	62	M	1	HDU	N	N	N	N	N	N	Y	N	N	N	N	N	N	N	N	N	N	N	N	N	Y	N	N	N	N	N	N	N	N	N	N	N	N	N	N	N	N	N	N
2017-02-04	2017-02-07	2017-02-20	A	3	13	16	#REF!	M	1	HDU	N	N	N	N	N	N	N	N	N	N	N	N	N	N	N	N	N	Y	N	N	N	N	N	N	N	N	N	Y	N	N	N	N	N	N	N	N	N	N	N
2017-02-24	2017-02-26	2017-03-02	D	2	4	6	55	F	1	HDU	N	N	N	Y	N	N	N	Y	N	N	N	N	N	N	N	N	N	N	Y	N	Y	N	N	N	Y	N	N	Y	N	N	N	N	N	N	N	N	N	N	N
2017-01-13	2017-01-16	2017-01-18	A	3	2	5	42	F	1	HDU	N	N	N	N	N	N	N	N	N	N	N	N	N	N	N	N	N	N	N	N	N	N	N	N	N	N	N	N	N	N	N	N	N	N	N	N	N	Y	N
2017-01-27	2017-01-29	2017-02-06	A	2	8	10	79	M	1	HDU	N	N	N	N	N	N	N	N	N	N	N	N	N	N	N	N	N	N	N	N	N	N	N	N	N	N	Y	N	N	N	N	N	N	N	N	N	N	N	N
2016-07-10	2016-07-14	2016-07-15	D	4	1	5	#REF!	F	2	HDU	N	N	N	N	Y	N	N	N	N	N	N	N	Y	N	N	N	N	N	N	N	N	N	N	N	N	N	N	N	N	N	N	N	N	N	Y	N	N	N	N
2017-07-18	2017-07-25	2017-07-27	D	7	2	9	58	F	1	HDU	N	N	N	Y	N	N	N	Y	N	Y	N	N	N	N	N	N	N	N	N	N	N	N	N	N	N	N	N	N	N	N	N	N	N	N	N	N	N	N	N
2017-01-05	2017-01-06	2017-01-08	D	1	2	3	49	M	1	HDU	N	N	N	N	N	N	N	Y	N	N	Y	N	N	N	N	N	N	N	N	N	N	N	N	N	N	N	N	N	N	N	N	N	Y	N	N	N	N	N	N
2017-06-08	2017-06-09	2017-06-23	D	1	14	15	67	M	2	HDU	N	N	N	N	N	N	N	N	N	N	N	N	N	N	N	N	N	N	N	N	N	N	N	N	N	N	N	N	Y	N	N	N	N	N	N	N	N	N	N
2017-08-05	2017-08-12	2017-08-14	D	7	2	9	57	F	1	HDU	N	N	N	Y	N	N	Y	N	N	Y	N	N	N	N	N	N	N	N	N	N	N	N	N	N	N	N	N	N	N	Y	N	N	N	N	N	N	N	N	N
2017-08-19	2017-08-22	2017-08-26	D	3	4	7	52	M	3	HDU	N	N	N	N	N	N	N	Y	N	N	N	N	N	N	Y	N	Y	N	N	N	N	N	N	N	N	N	N	N	N	N	N	N	N	N	N	N	N	N	N
2017-07-19	2017-07-23	2017-08-01	D	4	9	13	55	F	1	HDU	N	N	N	Y	N	N	N	Y	N	N	Y	N	N	N	N	N	N	N	N	N	N	N	N	N	N	N	N	N	N	N	N	N	N	N	N	N	N	N	N
2017-06-15	2017-06-15	2017-06-28	A	0	13	13	59	M	1	HDU	N	N	N	Y	N	N	N	Y	N	N	N	N	N	N	N	N	N	N	N	N	N	N	N	N	N	N	Y	N	N	N	N	N	N	Y	N	N	N	N	N
2016-05-29	2016-05-31	2016-06-11	D	2	11	13	85	F	1	HDU	N	N	N	N	N	N	Y	Y	N	Y	N	N	N	N	N	N	N	N	N	N	N	N	N	N	N	N	N	N	N	N	N	N	N	N	N	N	N	N	N
2015-08-29	2015-08-31	2015-11-05	A	2	66	68	47	M	1	HDU	N	N	N	N	N	N	N	N	N	N	Y	N	N	N	N	N	N	N	N	N	N	N	N	N	N	N	N	N	N	N	N	N	Y	N	N	N	N	N	N
2015-08-07	2015-08-11	2015-08-13	A	4	2	6	44	M	1	HDU	N	N	N	N	N	N	N	N	N	N	N	N	N	N	N	N	N	N	N	N	N	N	N	N	N	N	N	N	N	N	N	N	Y	N	N	N	N	N	N
2015-09-21	2015-09-23	2015-10-01	A	2	8	10	78	M	2	HDU	N	N	Y	N	N	N	N	N	N	N	N	N	N	N	N	N	N	Y	N	N	N	N	N	Y	N	N	N	N	N	N	N	N	N	N	N	N	N	N	N
2016-07-02	2016-07-03	2016-07-06	A	1	3	4	#REF!	M	1	HDU	N	N	N	N	N	N	Y	N	N	N	N	N	N	N	N	N	N	N	N	N	N	N	N	N	N	Y	Y	N	N	N	N	N	N	N	Y	N	N	N	N
2016-06-28	2016-07-01	2016-07-10	A	3	9	12	46	M	2	HDU	N	N	N	N	N	N	Y	Y	Y	N	N	N	Y	N	N	N	N	N	N	N	N	N	N	N	N	N	N	N	N	N	N	N	N	N	N	N	N	N	N
2016-06-16	2016-06-17	2016-06-19	D	1	2	3	38	M	1	HDU	N	N	N	N	N	N	Y	Y	N	N	N	N	N	N	N	N	N	N	N	N	N	N	N	N	N	N	N	N	N	N	N	N	N	N	N	N	N	N	N
2016-11-12	2016-11-13	2016-11-16	A	1	3	4	65	M	1	HDU	N	N	N	Y	Y	N	N	N	N	N	N	N	N	N	N	N	N	N	N	N	N	N	N	N	N	N	N	N	N	N	N	N	N	N	N	N	N	N	N
2015-08-11	2015-08-14	2015-08-17	A	3	3	6	#REF!	f	1	HDU	N	N	N	Y	Y	N	N	Y	N	N	N	N	N	N	N	N	N	N	N	N	N	N	N	N	N	N	N	N	N	N	N	N	N	N	N	Y	N	N	N
2016-08-05	2016-08-08	2016-08-14	D	3	6	9	#REF!	M	1	HDU	N	N	N	N	N	N	N	Y	N	N	N	N	N	N	N	N	N	N	N	N	N	N	N	N	N	N	N	N	N	N	N	N	N	Y	N	N	N	N	N
2015-08-31	2015-09-26	2015-09-29	D	26	3	29	80	F	1	HDU	N	N	N	N	N	N	N	Y	N	N	N	N	N	N	N	N	N	N	N	N	N	N	N	N	N	N	N	N	N	N	N	N	N	N	Y	N	N	N	N
2016-04-18	2016-04-19	2016-04-23	D	1	4	5	49	F	2	HDU	N	N	N	N	N	N	N	Y	N	N	N	N	N	N	N	N	N	N	N	N	N	N	N	N	N	N	Y	N	N	N	N	N	N	Y	N	Y(Breast)	N	N	N
2017-08-05	2017-08-05	2017-08-17	A	0	12	12	75	M	1	HDU	N	N	N	N	N	N	N	Y	N	N	N	N	N	N	N	N	N	N	N	N	Y	N	N	Y	N	N	N	N	N	N	N	N	N	N	N	N	N	N	N
2017-07-25	2017-07-26	2017-07-31	D	1	5	6	59	F	2	HDU	N	N	N	N	N	N	N	Y	N	N	N	N	N	N	N	N	N	N	N	N	N	N	N	N	N	N	N	N	N	N	Y	N	N	N	N	N	N	N	N
2016-10-23	2016-11-02	2016-11-14	D	10	12	22	72	M	1	HDU	N	Y	Y	Y	N	N	N	N	N	N	N	N	N	Y	N	N	N	N	N	N	N	N	N	N	N	N	N	N	N	N	N	N	N	N	N	N	N	N	Y
2016-12-20	2016-12-21	2016-12-23	A	1	2	3	38	M	2	HDU	N	N	N	N	N	N	N	Y	N	N	N	N	N	N	N	N	N	N	N	N	N	N	N	N	N	N	Y	N	N	N	N	N	N	N	N	N	N	N	N
2016-06-07	2016-06-10	2016-06-16	A	3	6	9	18	F	1	HDU	N	N	N	N	N	N	N	N	N	N	N	N	N	N	N	N	N	N	N	N	N	N	N	N	N	Y	Y	N	N	N	N	N	N	N	N	N	N	N	N
2016-08-14	2016-08-15	2016-09-02	D	1	18	19	39	F	2	HDU	N	N	N	Y	N	N	N	N	N	N	N	N	N	N	N	N	N	N	N	N	N	N	N	N	N	Y	N	N	N	N	N	N	N	N	N	N	N	N	N
2016-06-16	2016-06-17	2016-06-19	D	1	2	3	39	M	1	HDU	N	N	N	N	N	N	Y	Y	N	N	N	N	N	N	N	N	N	N	N	N	N	N	N	N	N	N	N	N	N	N	N	N	N	N	N	N	N	N	N
2015-11-11	2015-11-12	2016-01-07	A	1	56	57	87	M	1	HDU	N	N	Y	N	N	N	N	Y	N	N	N	N	N	Y	N	N	N	N	N	N	N	N	N	N	N	N	N	N	N	N	N	N	N	N	N	N	N	N	N
2017-08-19	2017-08-23	2017-08-29	A	4	6	10	36	F	1	HDU	N	N	N	N	N	N	Y	Y	N	N	N	N	N	N	N	N	N	N	N	N	N	N	N	N	N	N	N	N	N	N	N	N	N	N	N	N	N	N	N
2015-08-07	2015-08-09	2015-08-14	A	2	5	7	75	F	1	HDU	N	N	N	Y	N	N	N	N	N	N	N	Y	N	N	N	N	N	N	N	N	N	N	N	Y	N	N	N	N	N	N	N	N	N	N	N	N	N	N	N
2015-09-10	2015-09-22	2015-09-26	D	12	4	16	#REF!	F	1	HDU	Y	N	Y	Y	N	N	N	Y	N	N	N	N	N	N	N	N	N	N	N	N	N	N	N	N	N	N	N	N	N	N	N	N	N	N	N	N	N	N	N
2016-10-07	2016-10-09	2016-10-10	A	2	1	3	#REF!	F	1	HDU	N	N	Y	N	Y	N	Y	N	N	N	N	N	N	N	N	N	N	N	N	N	N	N	N	N	N	N	N	N	N	N	N	N	N	N	N	N	N	N	N
2015-08-16	2015-08-24	2015-08-27	D	8	3	11	53	M	1	HDU	N	N	N	N	N	N	N	N	N	N	Y	N	N	N	N	N	N	N	N	N	N	N	Y	N	N	Y	N	N	N	N	N	N	N	N	N	N	N	N	N
2015-12-03	2015-12-08	2015-12-15	D	5	7	12	44	M	1	HDU	N	N	N	N	N	N	N	N	N	N	N	N	N	N	N	N	N	N	N	N	N	N	N	N	N	N	N	N	N	N	N	N	Y	N	N	N	N	N	N
2016-08-05	2016-08-08	2016-08-14	D	3	6	9	#REF!	M	1	HDU	N	N	N	Y	N	N	Y	Y	N	N	N	N	N	N	N	N	N	N	N	N	N	N	N	N	N	N	N	N	N	N	N	N	N	N	Y	N	N	N	N
2015-09-26	2015-09-27	2015-10-04	D	1	7	8	42	M	1	HDU	N	N	N	N	N	N	Y	N	N	N	N	N	Y	N	N	N	N	N	N	N	N	N	N	N	N	N	N	N	N	N	N	N	N	N	N	N	N	N	N
2016-03-07	2016-03-12	2016-03-19	D	5	7	12	68	M	1	HDU	N	N	N	N	N	N	N	N	N	N	N	N	N	N	N	N	N	N	N	N	N	N	N	N	N	N	N	N	N	N	N	N	N	N	Y	N	N	N	Y
2017-05-20	2017-05-23	2017-05-31	A	3	8	11	87	M	2	HDU	N	N	N	N	N	N	Y	N	N	N	N	N	N	N	N	N	N	N	N	N	Y	N	N	N	N	N	N	N	N	N	N	N	N	N	Y	N	N	N	N
2015-09-23	2015-09-23	2015-10-01	D	0	8	8	19	M	1	HDU	N	N	N	N	N	N	Y	N	N	N	N	N	N	N	N	N	N	N	N	N	Y	N	N	N	N	N	N	N	N	N	N	N	N	N	N	N	N	N	N
2016-09-27	2016-09-28	2016-10-05	D	1	7	8	21	M	1	HDU	N	N	N	N	N	N	Y	Y	N	N	N	N	N	N	N	N	N	N	N	N	N	N	N	N	N	N	N	N	N	N	N	N	N	N	N	N	N	N	N
2015-12-21	2016-01-03	2016-01-08	A	13	5	18	77	M	1	HDU	N	N	N	N	N	N	N	Y	N	N	N	N	N	N	N	N	N	N	N	N	N	N	N	N	N	N	Y	N	N	N	N	N	N	N	Y	N	N	N	N
2015-04-03	2015-04-15	2015-04-21	D	12	6	18	31	M	2	HDU	N	N	N	N	N	N	Y	Y	N	N	N	N	N	N	N	N	N	N	N	N	N	N	N	N	N	N	N	N	Y	N	N	N	N	N	N	N	N	N	N
2016-09-14	2016-09-16	2016-09-25	D	2	9	11	26	M	2	HDU	N	N	N	N	N	N	N	Y	N	N	Y	N	N	N	Y	N	N	N	N	N	N	N	N	N	N	N	N	N	N	N	N	N	N	N	Y	N	N	N	N
2015-09-19	2015-09-20	2015-09-23	A	1	3	4	28	F	1	HDU	N	N	N	N	N	N	Y	N	N	N	Y	N	N	N	N	N	N	N	N	N	N	N	N	N	N	N	N	N	N	N	N	N	N	N	N	N	N	N	N
2015-11-03	2015-11-03	2015-11-14	D	0	11	11	#REF!	F	2	HDU	N	N	N	N	N	N	N	Y	N	N	N	N	N	N	N	N	N	N	N	N	N	N	N	N	N	N	N	N	N	N	N	N	N	N	Y	N	N	N	N
2016-12-23	2017-01-02	2017-01-14	D	10	12	22	72	M	1	HDU	N	Y	N	N	N	N	N	Y	N	N	N	N	N	Y	N	N	N	N	N	N	N	N	N	N	N	N	N	N	N	N	N	N	N	N	Y	Y	N	N	N
2017-05-22	2017-05-26	2017-06-07	A	4	12	16	47	M	2	HDU	N	N	N	N	N	N	Y	N	N	N	N	N	N	N	N	N	N	N	Y	N	N	N	N	N	N	N	N	N	N	N	N	N	N	N	N	N	N	N	N
2016-05-08	2016-05-17	2016-05-30	D	9	13	22	35	F	1	HDU	N	N	N	N	N	N	Y	Y	N	N	Y	N	N	N	N	N	N	N	N	N	N	N	N	N	N	N	N	N	N	N	N	Y	N	N	N	N	N	N	N
2015-02-22	2015-02-24	2015-03-05	A	2	9	11	81	M	1	HDU	N	N	N	Y	N	Y	N	N	N	N	N	N	N	N	N	N	N	N	N	N	N	N	N	N	N	N	N	N	N	N	N	N	N	N	N	N	N	N	Y
2017-02-10	2017-02-12	2017-02-25	A	2	13	15	#REF!	M	1	HDU	N	N	N	Y	Y	N	N	N	N	N	N	N	N	N	N	N	N	Y	N	N	Y	N	N	N	N	N	N	N	N	N	N	N	N	N	N	N	N	N	N
2016-04-24	2016-04-27	2016-05-01	D	3	4	7	27	M	1	HDU	N	N	N	N	N	N	N	N	N	N	Y	N	N	N	N	N	N	N	N	N	N	N	N	N	N	N	N	N	N	N	N	N	Y	N	N	N	N	N	N
2016-11-01	2016-11-02	2016-11-03	A	1	1	2	73	M	1	HDU	N	N	N	Y	N	N	N	Y	N	N	N	Y	N	N	N	N	N	N	N	N	N	N	N	N	N	N	N	N	N	N	N	N	N	N	N	N	N	N	N
2016-02-14	2016-02-14	2016-02-27	A	0	13	13	76	M	2	HDU	N	N	N	N	N	N	N	N	N	N	N	N	N	N	N	N	N	N	N	Y	Y	N	N	N	N	N	Y	N	N	N	N	N	N	N	N	N	N	N	N
2017-09-09	2017-09-10	2017-09-21	A	1	11	12	75	M	3	HDU	N	N	N	N	N	N	N	Y	N	N	N	N	N	N	N	N	N	Y	N	N	N	N	Y	N	N	N	N	Y	N	N	N	N	N	N	N	N	N	N	N
2016-09-25	2016-09-25	2016-09-29	D	0	4	4	56	M	2	HDU	N	N	N	Y	N	N	Y	Y	N	N	N	N	N	N	N	N	N	N	N	N	N	N	N	N	N	N	N	N	N	N	N	N	N	Y	N	N	N	N	N
2016-12-12	2016-12-15	2016-12-19	D	3	4	7	#REF!	M	2	HDU	N	N	N	Y	N	N	N	Y	N	N	N	N	N	N	N	N	N	N	N	Y	N	N	N	N	N	N	N	Y	N	N	N	N	N	N	N	N	N	N	N
2017-08-13	2017-08-15	2017-09-05	A	2	21	23	74	F	1	HDU	N	N	N	Y	N	N	Y	Y	N	Y	N	N	N	N	N	N	N	N	N	N	N	N	N	N	N	N	N	N	N	N	N	N	N	N	Y	N	N	N	N
2015-01-12	2015-01-16	2015-01-19	A	4	3	7	29	F	1	HDU	N	N	N	N	N	N	N	N	N	N	Y	N	N	N	N	N	N	N	N	N	N	N	N	N	N	N	N	N	N	N	N	N	N	N	N	N	N	N	N
2016-01-31	2016-02-01	2016-02-11	A	1	10	11	83	M	1	HDU	N	N	N	N	N	N	N	N	N	N	N	Y	N	N	N	N	N	N	N	N	N	N	N	N	N	N	N	N	N	N	N	N	N	N	Y	N	N	N	N
2016-08-05	2016-08-08	2016-08-14	D	3	6	9	#REF!	M	1	HDU	N	N	N	N	N	N	Y	N	N	N	N	N	N	N	N	N	N	N	N	N	N	N	N	N	N	N	N	N	N	N	N	N	N	N	Y	N	N	N	N
2015-05-21	2015-05-22	2015-05-23	A	1	1	2	#REF!	F	1	HDU	N	N	N	N	N	N	N	N	N	N	N	N	N	N	N	N	N	N	N	N	N	N	N	N	N	N	N	N	N	N	N	N	N	Y	N	N	N	N	N
2015-09-19	2015-09-19	2015-09-23	A	0	4	4	#REF!	M	1	HDU	N	N	N	N	N	N	Y	Y	N	N	Y	N	N	N	N	N	N	N	N	N	N	N	N	N	N	N	N	N	N	N	N	N	N	N	N	N	N	N	N
2016-09-16	2016-09-18	2016-09-30	A	2	12	14	#REF!	F	2	HDU	N	N	N	N	N	N	N	N	N	N	N	N	N	N	N	N	N	N	N	N	N	N	N	N	N	N	N	N	N	N	N	N	N	N	N	N	N	N	N
2016-12-23	2016-12-31	2017-01-10	D	8	10	18	#REF!	M	2	HDU	N	N	N	N	N	N	Y	N	N	N	N	N	Y	N	N	N	N	N	N	N	N	N	N	N	N	N	N	N	N	N	Y	N	N	N	N	Y	N	N	N
2015-11-14	2015-11-16	2015-11-19	A	2	3	5	#REF!	M	1	HDU	N	N	N	N	N	N	N	N	N	N	N	N	N	N	N	N	N	N	N	N	N	N	N	N	N	N	N	N	N	N	N	N	N	N	N	N	N	N	N
2016-02-24	2016-02-27	2016-02-28	D	3	1	4	#REF!	M	1	HDU	N	N	N	N	N	N	N	N	N	N	N	N	N	N	N	N	N	N	N	N	N	N	N	Y	N	N	N	N	N	N	N	N	N	N	Y	N	N	N	N
2015-11-16	2015-11-17	2015-11-18	D	1	1	2	#REF!	M	1	HDU	N	N	N	Y	Y	N	N	N	N	N	N	N	N	N	N	N	N	N	N	N	N	N	N	N	N	N	N	N	N	N	N	N	N	N	N	N	N	N	N
2015-04-19	2015-04-24	2015-05-19	A	5	25	30	#REF!	F	1	HDU	N	N	Y	N	N	N	Y	Y	N	N	N	Y	N	N	N	N	N	N	N	N	N	N	N	N	N	N	N	N	N	N	N	N	N	N	N	N	N	N	N
2016-09-01	2016-10-30	2016-12-12	A	59	43	102	#REF!	M	2	HDU	N	N	N	N	N	N	N	N	N	N	N	N	N	N	N	N	N	Y	N	N	N	N	N	N	N	N	Y	N	N	N	N	N	N	N	N	N	N	N	N
2016-04-05	2016-04-07	2016-04-15	D	2	8	10	#REF!	F	1	HDU	N	N	N	N	N	N	Y	N	N	N	N	N	N	N	N	N	N	N	N	N	N	N	N	N	N	N	N	N	N	Y	N	N	N	N	N	N	N	N	N
2015-12-09	2015-12-13	2016-01-16	A	4	34	38	#REF!	M	1	HDU	N	N	Y	Y	N	N	Y	Y	Y	N	N	N	N	N	N	N	N	N	N	N	N	N	N	N	N	N	N	N	N	N	N	N	N	N	N	N	N	N	N
2015-08-29	2015-08-31	2015-11-04	A	2	65	67	#REF!	M	1	HDU	N	N	N	N	N	N	N	Y	N	N	N	N	N	N	N	N	N	N	N	N	N	N	N	N	N	N	N	N	N	N	N	N	Y	N	N	N	N	N	N
2016-08-28	2016-08-31	2016-09-04	D	3	4	7	#REF!	M	1	HDU	N	N	N	Y	N	N	N	Y	N	N	N	N	N	N	N	Y	N	N	N	N	N	N	N	N	N	N	N	N	N	N	N	N	N	Y	N	N	N	N	N
2016-08-19	2016-08-24	2016-09-08	A	5	15	20	#REF!	F	1	HDU	N	N	N	Y	N	N	N	N	N	N	N	N	N	N	N	N	N	N	N	N	Y	N	N	N	N	N	Y	N	N	N	N	N	N	N	N	N	N	N	N
2016-10-07	2016-10-07	2016-10-09	A	0	2	2	#REF!	F	1	Other: Chemo unit	N	N	Y	Y	N	N	N	Y	N	Y	N	N	N	N	N	N	N	N	N	N	N	N	N	N	N	N	N	N	N	N	N	N	N	N	N	N	N	N	N
2015-11-21	2015-11-26	2015-11-30	D	5	4	9	28	F	1	Other: endoscopy unit	N	N	N	N	N	N	N	N	N	N	N	N	Y	N	N	N	N	N	N	N	N	N	N	N	N	N	N	N	N	N	N	N	N	N	N	N	N	N	N
2016-12-14	2016-12-14	2016-12-15	A	0	1	1	61	M	1	Other: renal unit	N	N	N	Y	Y	N	N	N	N	N	N	N	N	N	N	N	N	N	N	N	N	N	N	Y	N	N	N	N	N	N	N	N	N	N	N	N	N	N	N
2017-05-04	2017-06-23	2017-06-24	A	50	1	51	#REF!	M	1	Others; Endoscopy	N	N	N	N	N	N	N	N	N	N	N	N	N	N	N	N	N	N	N	N	N	N	N	N	N	N	N	N	N	N	N	N	N	N	N	N	N	N	N
2015-12-10	2015-12-12	2015-12-12	D	2	0	2	#REF!	F	1	THEATRE	N	N	N	Y	N	Y	N	N	N	N	N	N	N	N	N	N	N	N	N	N	N	N	N	N	N	N	N	N	N	N	N	N	N	N	N	N	N	N	Y
2015-01-21	2015-01-21	2015-01-22	A	0	1	1	34	F	1	THEATRE	N	N	N	N	N	N	N	N	N	Y	Y	N	N	N	N	N	N	N	N	N	N	N	N	N	N	N	N	N	N	N	N	N	N	N	N	N	N	N	N
2015-08-08	2015-08-08	2015-08-08	D	0	0	0	29	M	3	THEATRE	N	N	N	N	Y	N	N	Y	N	N	N	N	N	N	N	N	N	N	N	N	N	N	N	N	N	N	N	N	N	N	N	N	N	N	N	N	N	N	Y
2017-06-07	2017-06-07	2017-06-09	A	0	2	2	37	M	3	THEATRE	N	N	N	N	N	N	N	Y	N	N	N	N	N	N	N	N	N	N	N	N	N	N	N	N	N	N	N	N	N	N	N	N	N	N	N	N	N	N	Y
2017-07-22	2017-07-22	2017-08-20	A	0	29	29	81	F	2	THEATRE	N	N	N	Y	N	N	N	N	N	N	N	N	N	N	N	N	N	N	N	N	N	N	N	Y	N	N	N	N	N	N	N	N	N	N	N	N	N	N	N
2017-07-02	2017-07-03	2017-07-07	A	1	4	5	54	M	3	THEATRE	N	N	N	N	N	N	N	N	N	N	N	N	N	N	N	N	N	N	N	N	N	N	N	N	N	N	N	N	N	N	N	N	N	N	N	N	N	N	N
2017-05-09	2017-05-10	2017-05-11	A	1	1	2	38	F	1	THEATRE	N	N	N	N	N	N	N	N	N	N	N	N	N	N	N	N	N	N	N	N	N	N	N	N	N	N	N	Y	N	N	N	N	N	N	N	N	N	N	N
2016-10-16	2016-10-16	2016-10-21	A	0	5	5	34	M	3	THEATRE	N	N	N	N	N	N	N	N	N	N	N	N	N	N	N	N	N	N	N	N	N	N	N	N	N	N	N	N	N	N	N	N	N	N	N	N	N	N	Y
2015-09-25	2015-09-29	2015-10-04	D	4	5	9	53	M	2	THEATRE	N	N	N	N	N	N	N	N	N	N	N	N	N	N	N	N	N	N	N	N	N	N	N	N	N	N	N	N	Y	N	N	N	N	N	N	N	N	N	N
2015-09-17	2015-09-17	2015-09-20	D	0	3	3	82	F	1	THEATRE	N	N	N	Y	N	N	N	N	N	N	N	N	N	N	N	N	N	N	Y	N	N	N	N	N	N	N	N	Y	N	N	N	N	N	N	N	N	N	N	N
2015-04-06	2015-04-06	2015-05-02	A	0	26	26	51	M	1	THEATRE	N	N	N	Y	N	N	N	N	N	N	N	N	N	N	N	N	N	N	Y	N	N	N	N	N	N	N	N	N	N	N	N	N	N	N	N	N	N	N	N
2015-08-11	2015-08-11	2015-08-21	A	0	10	10	35	F	2	THEATRE	N	N	N	N	N	N	N	N	N	N	N	N	N	N	N	Y	N	N	N	N	N	Y	N	N	N	N	N	N	N	N	N	N	N	N	N	N	N	N	N
2016-10-17	2016-10-17	2016-10-18	A	0	1	1	31	M	1	THEATRE	N	N	N	N	N	N	N	N	N	N	N	N	N	N	N	N	N	N	N	Y	N	N	N	N	N	N	N	Y	N	N	N	N	N	N	N	N	N	N	N
2016-12-27	2016-12-27	2016-12-30	A	0	3	3	44	M	2	THEATRE	N	N	N	N	N	N	N	N	N	N	N	N	N	N	N	N	N	Y	N	N	N	N	Y	N	N	N	N	Y	N	N	N	N	N	N	N	N	N	N	N
2016-10-04	2016-10-04	2016-10-06	A	0	2	2	#REF!	M	1	THEATRE	N	N	N	Y	N	N	N	N	N	N	N	N	N	N	N	N	N	N	N	N	N	N	N	N	N	N	N	N	N	N	N	N	N	N	N	N	N	N	N
2016-10-05	2016-10-05	2016-10-06	A	0	1	1	43	F	1	THEATRE	N	N	N	N	N	N	N	N	N	N	N	N	N	N	N	N	N	N	N	Y	N	N	N	N	N	N	N	Y	N	N	N	N	N	N	N	N	N	N	N
2016-10-20	2016-10-20	2016-10-22	A	0	2	2	46	F	1	THEATRE	N	N	N	N	N	N	Y(AP)	N	N	N	N	N	N	N	N	N	N	N	N	N	N	N	N	N	N	N	N	N	N	N	N	N	N	N	N	N	N	N	N
2016-06-17	2016-06-17	2016-06-17	D	0	0	0	46	M	2	THEATRE	N	N	N	N	Y	N	N	Y	N	N	N	N	N	N	N	N	Y	N	N	N	N	N	N	N	N	N	N	N	N	N	N	N	N	N	N	N	N	N	N
2016-07-17	2016-07-19	2016-07-23	A	2	4	6	38	M	3	THEATRE	N	N	N	N	N	N	N	N	N	N	N	N	N	N	N	N	N	N	N	N	N	N	N	N	N	N	N	N	N	N	N	N	N	N	N	N	N	N	N
2016-03-23	2016-03-24	2016-03-25	A	1	1	2	30	M	2	THEATRE	N	N	N	N	N	N	N	N	N	N	N	N	N	N	N	N	N	N	N	N	N	N	N	N	N	N	N	N	N	N	N	N	N	N	N	N	N	N	N
2016-11-13	2016-11-14	2016-11-15	A	1	1	2	72	M	1	THEATRE	N	N	N	N	N	N	N	N	N	N	N	N	N	N	N	N	N	N	N	Y	N	N	N	N	N	N	N	Y	N	N	N	N	N	N	N	N	N	N	N
2016-11-03	2016-11-07	2016-11-09	A	4	2	6	65	M	3	THEATRE	N	Y	N	N	N	N	N	N	N	N	N	N	N	N	N	N	N	N	N	N	N	N	N	N	N	N	N	N	N	N	N	N	N	N	N	N	N	N	N
2016-08-17	2016-08-18	2016-08-20	A	1	2	3	63	M	1	THEATRE	N	N	N	Y	N	N	N	N	N	N	N	N	N	N	N	N	N	N	N	N	N	N	N	N	N	N	N	N	N	N	N	N	N	Y	N	Y	N	N	Y
2016-06-02	2016-06-15	2016-06-16	A	13	1	14	#REF!	F	1	THEATRE	N	N	N	Y	N	N	N	N	N	N	N	N	N	N	N	N	N	N	N	N	N	N	N	N	N	N	N	N	N	N	N	N	Y	N	N	N	N	N	N
2016-10-13	2016-10-13	2016-10-16	A	0	3	3	36	M	1	THEATRE	N	N	N	N	N	N	N	Y	N	N	N	N	N	N	N	N	N	N	N	N	N	N	N	N	N	N	N	N	N	N	N	N	N	N	N	N	N	N	N
2017-03-18	2017-03-20	2017-03-22	A	2	2	4	49	F	2	THEATRE	N	N	N	Y	N	N	N	N	N	N	N	N	N	N	N	N	N	N	Y	N	N	N	Y	N	Y	N	N	N	N	N	N	N	N	N	N	N	N	N	N
2017-02-06	2017-02-08	2017-02-11	A	2	3	5	30	F	1	THEATRE	N	N	N	N	N	N	N	N	N	N	N	N	N	N	N	N	N	N	N	Y	N	N	N	N	N	N	N	Y	N	N	N	N	N	N	N	N	N	N	N
2016-10-26	2016-11-06	2016-11-16	A	11	10	21	77	F	1	THEATRE	N	N	N	Y	N	N	N	N	N	N	N	Y	N	N	N	N	N	N	N	N	N	N	N	N	N	N	N	N	N	N	N	N	N	N	N	N	N	N	Y
2017-01-09	2017-01-10	2017-03-19	A	1	68	69	34	M	1	THEATRE	N	N	N	N	N	N	N	N	N	N	N	N	N	N	N	N	N	N	N	N	N	Y	Y	N	N	N	N	Y	N	N	N	N	N	N	N	N	N	N	N
2017-02-27	2017-02-28	2017-03-05	A	1	5	6	24	F	1	THEATRE	N	N	N	Y	N	N	N	N	N	N	N	N	N	N	N	N	N	N	N	N	N	N	N	N	N	N	N	N	N	N	N	N	N	N	N	N	N	N	N
2017-02-16	2017-02-17	2017-02-18	A	1	1	2	26	F	1	THEATRE	N	N	N	Y	N	N	N	N	N	N	N	N	N	N	N	N	N	N	N	N	N	N	N	N	N	N	N	Y	N	N	N	N	N	N	N	N	N	N	N
2017-02-26	2017-03-02	2017-03-03	D	4	1	5	50	M	1	THEATRE	N	N	N	Y	N	N	N	N	N	N	N	N	N	N	N	N	N	N	N	Y	N	N	N	N	N	N	N	Y	N	N	N	N	N	N	N	N	N	N	N
2017-03-10	2017-03-10	2017-03-19	D	0	9	9	#REF!	M	2	THEATRE	N	N	N	N	N	N	N	N	N	N	N	N	N	N	N	N	N	N	N	N	N	N	N	N	N	N	N	N	N	N	N	N	N	N	N	N	N	N	N
2017-03-08	2017-03-09	2017-03-12	A	1	3	4	#REF!	M	3	THEATRE	N	N	N	N	N	N	N	N	N	N	N	N	N	N	N	N	N	N	N	N	N	N	N	N	N	N	N	N	N	Y	N	N	N	N	N	N	N	N	Y
2016-09-13	2016-09-14	2016-09-16	A	1	2	3	52	M	2	THEATRE	N	N	N	N	N	N	N	N	N	N	N	N	N	N	N	N	N	N	N	N	N	N	N	N	Y	N	N	Y	N	N	N	N	N	N	N	N	N	N	N
2016-11-13	2016-11-13	2016-12-13	A	0	30	30	40	M	1	THEATRE	N	N	N	Y	N	N	N	N	N	N	N	N	N	N	N	N	N	N	Y	N	N	N	N	N	N	N	N	Y	N	N	N	N	N	N	N	N	N	N	N
2016-02-19	2016-02-23	2016-02-24	A	4	1	5	30	M	1	THEATRE	N	N	N	N	N	N	N	Y	N	N	N	N	N	N	N	N	N	N	N	N	N	N	N	N	N	N	N	N	N	N	N	N	N	N	N	N	N	N	Y
2017-02-18	2017-02-18	2017-03-05	A	0	15	15	57	M	2	THEATRE	N	N	N	N	N	N	N	N	N	N	N	N	N	N	N	N	N	N	N	N	N	N	Y	Y	N	N	N	Y	N	N	N	N	N	N	N	N	N	N	N
2016-04-20	2016-04-21	2016-04-22	A	1	1	2	40	F	1	THEATRE	N	N	N	N	N	N	N	N	N	N	N	N	N	Y	N	N	N	N	N	N	N	N	N	N	N	N	N	N	N	N	N	N	N	N	N	N	N	N	N
2017-07-10	2017-07-10	2017-08-01	A	0	22	22	#REF!	F	2	THEATRE	N	N	N	N	N	N	N	N	N	N	N	N	N	N	N	N	N	Y	Y	N	N	N	N	N	Y	N	N	Y	N	N	N	N	N	N	N	N	N	N	N
2016-02-17	2016-02-18	2016-03-05	A	1	16	17	68	M	1	THEATRE	N	N	N	N	N	N	N	N	N	N	N	N	N	N	N	N	N	N	N	N	N	N	Y	Y	N	N	N	Y	N	N	N	N	N	N	N	N	N	N	N
2017-06-07	2017-06-21	2017-06-25	A	14	4	18	#REF!	M	1	THEATRE	N	N	N	N	N	N	N	N	N	N	N	N	N	N	N	N	N	N	N	N	N	N	N	N	N	N	N	N	N	N	N	N	N	N	N	N	N	N	N
2017-05-26	2017-05-26	2017-06-07	A	0	12	12	47	M	1	THEATRE	N	N	N	N	N	N	N	Y	N	N	N	N	N	N	N	N	N	N	Y	N	N	N	N	N	Y	N	Y	N	N	N	N	N	N	N	N	N	N	N	N
2016-06-25	2016-06-26	2016-06-30	A	1	4	5	40	F	1	THEATRE	N	N	N	N	N	N	N	Y	N	N	N	N	N	N	N	N	N	N	N	N	N	N	N	N	N	N	N	N	N	N	N	N	N	N	N	N	N	N	N
2015-10-31	2017-11-03	2015-11-11	A	734	-723	11	35	M	1	THEATRE	N	N	N	N	N	N	N	N	N	N	N	N	N	N	N	N	N	N	N	N	N	N	Y	N	N	N	N	Y	N	N	N	N	N	N	N	N	N	N	N
2017-04-28	2017-04-28	2017-06-20	A	0	53	53	69	M	2	THEATRE	N	N	N	N	N	N	N	N	N	N	N	N	N	N	N	N	N	Y	N	N	N	N	Y	N	N	N	N	Y	N	N	N	N	N	N	N	N	N	N	N
2017-07-13	2017-07-13	2017-07-15	A	0	2	2	44	F	1	THEATRE	N	N	N	N	N	N	N	N	N	N	N	N	N	N	N	N	N	N	N	N	N	N	N	N	N	N	N	N	N	N	N	N	N	N	N	N	N	N	N
2016-04-07	2016-04-09	2016-04-10	A	2	1	3	42	F	1	THEATRE	N	N	N	N	N	N	N	N	N	N	N	N	N	N	N	N	N	N	N	Y	N	N	N	N	N	N	N	Y	N	N	N	N	N	N	N	N	N	N	N
2017-09-01	2017-09-01	2017-09-14	A	0	13	13	#REF!	F	2	THEATRE	N	N	N	N	N	N	N	N	N	N	N	N	N	N	N	N	N	Y	N	N	N	N	N	N	N	N	N	Y	N	N	N	N	N	N	N	N	N	N	N
2017-03-22	2017-03-24	2017-03-26	D	2	2	4	74	F	2	THEATRE	N	Y	N	N	Y	N	N	N	N	N	N	N	N	N	N	N	N	N	N	N	N	N	N	N	N	N	N	Y	N	N	N	N	N	N	N	N	N	N	N
2016-12-19	2016-12-19	2016-12-31	D	0	12	12	72	M	1	THEATRE	N	N	N	N	N	N	Y	Y	N	N	N	N	N	N	N	N	N	N	N	N	N	N	N	N	N	N	N	N	N	N	N	N	N	N	N	N	N	N	N
2015-12-21	2015-12-21	2016-01-06	A	0	16	16	27	F	1	THEATRE	N	N	N	N	N	N	N	N	N	N	N	N	N	N	N	N	N	N	N	N	N	N	N	N	N	N	N	N	N	N	N	N	N	N	N	N	N	N	Y
2016-07-21	2016-07-22	2016-07-24	A	1	2	3	41	M	1	THEATRE	N	N	N	N	N	N	N	N	N	N	N	N	N	N	N	N	N	N	N	N	N	N	N	N	N	N	N	N	N	N	N	N	N	N	N	N	N	N	Y
2016-04-26	2016-05-06	2016-05-11	D	10	5	15	40	M	1	THEATRE	N	N	N	N	N	N	N	N	N	N	N	N	N	N	N	N	N	N	N	Y	N	N	N	N	N	N	N	Y	N	N	N	N	N	N	N	N	N	N	N
2017-06-25	2017-07-12	2017-07-15	A	17	3	20	55	F	2	THEATRE	N	N	N	N	N	N	N	N	N	N	N	N	N	N	N	N	N	N	Y	N	N	N	N	N	Y	N	N	N	N	N	N	N	N	N	N	N	N	N	N
2016-06-10	2016-06-12	2016-06-17	A	2	5	7	#REF!	F	1	THEATRE	N	N	N	Y	N	N	N	N	N	N	N	N	N	N	N	N	N	N	Y	N	N	N	N	N	Y	N	N	N	N	N	N	N	N	N	N	N	N	N	N
2015-12-17	2015-12-20	2015-12-21	A	3	1	4	56	M	2	THEATRE	N	N	N	N	N	N	N	N	N	N	N	N	N	N	N	N	N	N	N	Y	N	N	Y	N	N	N	N	Y	N	N	N	N	N	N	N	N	N	N	N
2017-08-25	2017-08-30	2017-09-01	A	5	2	7	34	F	1	THEATRE	N	N	N	N	N	N	N	N	N	N	N	N	N	N	N	N	N	N	N	N	N	N	N	N	N	N	N	N	N	N	N	N	N	N	N	N	N	Y	N
2017-07-05	2017-07-06	2017-07-26	A	1	20	21	#REF!	M	2	THEATRE	N	N	N	N	N	N	N	Y	N	N	N	N	N	N	N	N	N	N	N	N	N	N	Y	Y	N	N	N	Y	N	N	N	N	N	N	N	N	N	N	N
2017-05-07	2017-05-08	2017-05-13	A	1	5	6	52	M	1	THEATRE	N	N	N	N	N	N	N	N	N	N	N	N	N	N	N	N	N	N	N	N	N	N	N	N	N	N	N	N	N	N	N	N	N	N	N	N	N	N	N
2017-07-14	2017-07-14	2017-07-20	A	0	6	6	49	F	2	THEATRE	N	N	N	N	N	N	N	Y	N	N	N	N	N	N	N	N	N	N	N	N	N	N	N	N	N	N	N	N	N	N	N	N	N	N	N	N	N	N	N
2016-11-13	2016-11-13	2016-12-13	A	0	30	30	40	M	1	THEATRE	N	N	N	Y	N	N	N	N	N	N	N	N	N	N	N	N	N	N	Y	N	N	N	N	N	N	N	N	Y	N	N	N	N	N	N	N	N	N	N	N
2016-07-06	2016-07-13	2016-07-14	A	7	1	8	47	F	2	THEATRE	N	N	N	N	N	N	N	N	N	N	N	N	N	N	N	N	N	N	N	N	N	N	N	N	N	N	N	N	N	N	N	N	N	N	N	N	N	N	N
2017-01-19	2017-01-20	2017-01-21	A	1	1	2	51	M	1	THEATRE	N	N	N	N	N	N	N	N	N	N	N	N	N	N	N	N	N	N	N	Y	N	N	N	N	N	N	N	Y	N	N	N	N	N	N	N	N	N	N	N
2017-03-14	2017-03-22	2017-03-23	A	8	1	9	26	F	1	THEATRE	N	N	N	N	N	N	N	N	N	N	N	N	N	N	N	N	N	N	N	Y	N	N	N	N	N	N	N	Y	N	N	N	N	N	N	N	N	N	N	N
2017-05-28	2017-05-28	2017-07-09	A	0	42	42	48	M	1	THEATRE	N	N	N	Y	N	N	N	N	N	N	N	N	N	N	N	N	N	N	N	Y	N	N	N	N	N	N	N	Y	N	N	N	N	N	N	N	N	N	N	N
2017-08-12	2017-08-17	2017-08-20	D	5	3	8	#REF!	F	2	THEATRE	N	N	N	Y	N	N	N	N	N	N	N	N	N	N	N	N	N	N	Y	N	N	N	N	Y	N	N	N	N	N	N	N	N	N	N	N	N	N	N	N
2016-03-02	2016-03-03	2016-03-08	A	1	5	6	#REF!	M	1	THEATRE	N	N	N	N	N	N	N	N	N	N	N	N	N	N	N	N	N	N	N	N	N	N	N	N	N	N	N	N	N	N	N	N	N	N	N	N	N	N	Y
2017-09-24	2017-09-25	2017-09-26	A	1	1	2	44	M	1	THEATRE	N	N	N	N	N	N	N	N	N	N	N	N	N	N	N	N	N	Y	N	N	N	N	N	N	N	N	N	Y	N	N	N	N	N	N	N	N	N	N	N
2017-05-04	2017-05-05	2017-05-06	A	1	1	2	42	F	2	THEATRE	N	N	N	N	N	N	N	N	N	N	N	N	N	N	N	N	N	N	N	Y	N	N	N	N	N	N	N	Y	N	N	N	N	N	N	N	N	N	N	N
2016-12-19	2016-12-20	2016-12-26	A	1	6	7	66	F	2	THEATRE	N	N	N	Y	N	N	N	Y	N	N	N	N	N	N	N	N	N	N	N	N	N	Y	N	N	N	N	N	N	N	N	N	N	N	N	N	N	N	N	N
2016-01-12	2016-01-12	2016-01-15	A	0	3	3	#REF!	M	3	THEATRE	N	N	N	N	N	N	N	Y	N	N	N	N	N	N	N	N	N	N	N	N	N	N	N	N	N	N	N	N	N	N	N	N	N	N	N	N	N	N	Y
2015-11-27	2015-11-30	2015-12-03	A	3	3	6	62	M	1	THEATRE	N	N	N	Y	N	N	N	N	N	N	N	N	N	N	N	N	N	N	N	Y	N	N	N	N	N	N	N	Y	N	N	N	N	N	N	N	N	N	N	N
2015-04-16	2015-04-17	2015-04-30	A	1	13	14	40	M	1	THEATRE	N	N	N	N	N	N	N	N	N	N	N	N	N	N	N	N	N	N	N	Y	N	N	N	N	N	N	N	N	N	N	N	N	N	N	N	N	N	N	N
2015-12-17	2015-12-19	2015-12-20	D	2	1	3	60	M	2	THEATRE	N	N	N	N	N	Y	N	N	N	N	N	N	N	N	N	N	N	N	N	N	N	N	N	N	N	N	N	N	N	N	N	N	N	N	N	N	N	N	Y
2015-08-11	2015-08-17	2015-09-19	A	6	33	39	#REF!	M	2	THEATRE	N	N	N	N	Y	N	N	N	N	N	N	N	N	N	N	N	N	N	N	Y	N	N	N	N	N	N	N	Y	N	N	N	N	N	N	N	N	N	N	N
2015-05-22	2015-05-22	2015-05-23	A	0	1	1	24	M	1	THEATRE	N	N	N	N	N	N	N	N	N	N	N	N	N	N	N	N	N	N	N	N	N	N	N	N	N	N	N	N	N	N	N	N	N	N	N	N	N	N	N
2015-03-08	2015-03-24	2015-03-30	A	16	6	22	#REF!	M	1	THEATRE	N	N	N	N	N	N	N	N	N	N	N	N	N	N	N	N	N	N	N	N	N	N	N	N	N	N	N	N	N	N	N	N	N	N	N	N	N	N	Y
2015-02-27	2015-03-02	2015-03-26	A	3	24	27	38	F	1	THEATRE	N	N	N	N	N	N	N	N	N	N	N	N	N	N	N	N	N	N	N	N	N	N	N	N	N	N	N	N	N	N	N	N	N	Y	N	N	N	N	Y
2015-01-25	2015-01-26	2015-01-29	A	1	3	4	19	M	1	THEATRE	N	N	N	N	N	N	N	N	N	N	N	N	N	N	N	N	N	N	N	N	N	N	Y	N	N	N	N	N	N	N	N	N	N	N	N	N	N	N	N
2016-07-19	2016-07-22	2016-07-25	A	3	3	6	36	F	1	THEATRE	N	N	N	N	N	N	N	N	N	N	N	N	N	N	N	N	N	N	N	N	N	N	N	N	N	N	N	N	N	N	N	N	N	N	N	N	Y	N	N
2016-04-22	2016-04-23	2016-04-27	A	1	4	5	19	F	1	THEATRE	N	N	N	N	N	N	N	N	N	N	N	N	N	N	N	N	N	N	N	N	N	N	N	Y	Y	N	N	Y	N	N	N	N	N	N	N	N	N	N	N
2016-09-25	2016-09-26	2016-10-05	A	1	9	10	21	F	2	THEATRE	N	N	N	N	N	N	N	Y	N	N	N	N	N	N	N	N	N	N	N	N	N	N	N	N	N	N	N	N	N	N	N	N	N	N	N	N	N	N	N
2016-06-13	2016-06-20	2016-06-28	A	7	8	15	71	M	1	THEATRE	N	N	Y	N	N	N	N	N	N	N	N	N	N	N	N	N	N	N	N	N	N	N	N	N	N	N	N	N	N	N	N	N	N	N	N	Y	N	N	N
2016-01-31	2016-02-01	2016-02-04	A	1	3	4	53	M	3	THEATRE	N	N	N	N	N	N	N	N	N	N	N	N	N	N	N	N	N	N	N	N	N	N	N	N	N	N	N	N	Y	N	N	N	N	N	N	N	N	N	N
2016-06-20	2016-06-21	2016-06-22	A	1	1	2	40	F	1	THEATRE	N	N	N	N	N	N	N	Y	N	N	N	N	N	N	N	N	N	N	N	N	N	N	N	N	N	N	N	N	N	N	N	N	N	N	N	N	N	N	N
2015-08-22	2015-08-22	2015-09-02	A	0	11	11	60	F	1	THEATRE	N	N	N	N	N	N	N	N	N	N	N	N	N	N	N	N	N	Y	N	N	N	N	N	N	N	N	N	Y	N	N	N	N	N	N	N	N	N	N	N
2015-03-27	2015-03-27	2015-03-29	A	0	2	2	53	M	1	THEATRE	N	N	N	N	N	N	N	N	N	N	N	N	N	N	N	N	N	N	N	N	N	N	N	N	N	N	N	N	N	N	N	N	N	N	N	N	N	N	N
2015-04-16	2015-04-16	2015-04-19	D	0	3	3	74	F	1	THEATRE	N	Y	N	N	N	N	N	N	N	N	N	N	N	N	N	N	N	N	N	N	N	N	N	N	N	N	N	N	N	N	N	N	N	N	N	N	N	N	N
2015-11-01	2015-11-02	2015-11-24	A	1	22	23	47	F	2	THEATRE	N	N	N	N	N	N	N	N	N	N	N	N	N	N	N	N	N	N	Y	N	N	N	Y	N	Y	N	N	N	N	N	N	N	N	N	N	N	N	N	N
2015-05-22	2015-05-23	2015-05-24	A	1	1	2	65	F	1	THEATRE	N	N	N	N	N	N	N	N	N	N	N	N	N	N	N	N	N	N	N	Y	N	N	N	N	N	N	N	Y	N	N	N	N	N	N	N	N	N	N	N
2015-12-15	2015-12-29	2015-12-31	A	14	2	16	47	M	1	THEATRE	N	Y	N	N	N	N	N	N	N	N	N	N	N	N	N	N	N	N	N	N	N	N	N	N	N	N	N	N	N	N	N	N	N	N	N	N	N	N	N
2017-08-23	2017-08-23	2017-08-24	A	0	1	1	54	M	1	THEATRE	N	N	N	N	N	N	N	N	N	N	N	N	N	N	N	N	N	N	N	N	N	N	N	N	N	N	N	N	N	N	N	N	N	N	N	N	N	N	N
2017-04-07	2017-04-14	2017-04-21	A	7	7	14	25	M	2	THEATRE	N	N	N	N	N	N	N	Y	N	N	N	N	N	N	N	N	N	N	N	N	N	N	N	N	N	N	N	N	N	N	N	N	N	Y	N	N	N	N	N
2016-05-25	2016-05-26	2016-05-29	A	1	3	4	32	F	1	THEATRE	N	N	N	N	N	N	N	N	N	N	N	N	N	N	N	N	N	N	N	Y	N	N	N	N	N	N	N	Y	N	N	N	N	N	N	N	N	N	N	N
2016-09-01	2016-09-09	2016-09-21	A	8	12	20	75	M	1	THEATRE	N	N	N	Y	N	N	N	N	N	N	N	N	N	N	N	N	N	Y	N	N	N	N	Y	N	N	N	Y	Y	N	N	N	N	N	N	N	N	N	N	N
2016-07-25	2016-07-25	2016-07-29	A	0	4	4	61	F	1	THEATRE	N	N	N	N	N	N	N	Y	N	N	N	N	N	N	N	N	N	N	N	N	N	N	N	N	N	N	N	N	N	N	N	N	N	N	N	N	N	N	N
2017-01-13	2017-01-13	2017-01-20	A	0	7	7	69	M	1	THEATRE	N	N	N	N	N	N	N	N	N	N	N	N	N	N	N	N	N	Y	N	N	N	Y	N	N	N	N	N	N	N	N	N	N	N	N	N	N	N	N	N
2016-11-13	2016-11-13	2016-12-13	A	0	30	30	38	M	1	THEATRE	N	N	N	Y	N	N	N	N	N	N	N	N	N	N	N	N	N	Y	Y	N	N	N	N	N	N	N	N	Y	N	N	N	N	N	N	N	N	N	N	N
2016-05-12	2016-05-12	2016-05-15	A	0	3	3	58	M	1	THEATRE	N	N	N	N	N	N	N	N	N	N	N	N	N	N	N	N	N	N	N	N	N	N	N	N	N	N	N	N	N	N	N	N	N	N	N	N	N	N	N
2016-06-30	2016-07-12	2016-07-26	D	12	14	26	72	M	1	THEATRE	N	N	N	N	N	N	N	N	N	N	N	N	N	N	N	N	N	N	N	N	N	N	N	N	N	N	N	N	N	N	N	N	N	Y	N	N	N	N	Y
2016-07-05	2016-07-06	2016-07-08	A	1	2	3	#REF!	M	1	THEATRE	N	N	N	N	N	N	N	N	N	N	N	N	N	N	N	N	N	N	N	Y	N	N	N	N	N	N	N	N	N	N	N	N	N	N	N	N	N	N	N
2016-02-28	2016-02-29	2016-03-01	A	1	1	2	51	F	1	THEATRE	N	N	N	N	N	N	N	N	N	N	N	N	N	N	N	N	N	N	N	Y	N	N	N	N	N	N	N	Y	N	N	N	N	N	N	N	N	N	N	N
2015-12-21	2015-12-21	2016-01-06	A	0	16	16	27	F	1	THEATRE	N	N	N	N	N	N	N	Y	N	N	N	N	N	N	N	N	N	N	N	N	N	N	N	N	N	N	N	N	N	N	N	N	N	N	N	N	N	N	N
2016-04-02	2016-04-13	2016-04-17	A	11	4	15	19	M	2	THEATRE	N	N	N	N	N	N	N	Y	N	N	N	N	N	N	N	N	N	Y	N	N	N	N	N	N	N	N	N	Y	N	N	N	N	N	N	N	N	N	N	N
2017-07-17	2017-07-16	2017-08-18	A	-1	33	32	41	F	3	THEATRE	N	N	N	Y	N	N	N	Y	N	N	N	N	N	N	Y	N	N	N	N	N	N	N	N	N	N	N	N	N	N	N	N	N	N	N	N	N	N	N	N
2015-02-22	2015-02-23	2015-02-24	A	1	1	2	39	F	1	THEATRE	N	N	N	N	N	N	N	N	N	N	N	N	N	N	N	N	N	N	N	Y	N	N	N	N	N	N	N	Y	N	N	N	N	N	N	N	N	N	N	N
2015-03-30	2015-03-31	2015-04-07	A	1	7	8	32	F	1	THEATRE	N	N	N	N	N	N	N	N	N	N	N	N	N	N	N	N	N	N	N	N	N	N	N	N	N	N	N	N	N	N	N	N	N	N	N	N	N	N	N
2015-05-04	2015-05-06	2015-05-08	A	2	2	4	#REF!	F	1	THEATRE	N	N	N	Y	N	N	N	N	N	N	N	N	N	N	N	N	N	N	N	Y	N	N	N	N	N	N	N	Y	N	N	N	N	N	N	N	N	N	N	N
2015-04-01	2015-04-01	2015-04-14	A	0	13	13	#REF!	F	2	THEATRE	N	N	N	N	N	N	N	N	N	N	N	N	N	N	N	N	N	N	N	N	N	N	N	N	N	N	N	N	N	N	N	N	N	N	N	N	N	N	N
2015-12-13	2015-12-13	2015-12-14	A	0	1	1	#REF!	F	1	THEATRE	N	N	N	Y	N	N	N	Y	N	N	N	N	N	N	N	N	N	N	N	N	N	N	N	N	N	N	N	N	N	N	N	N	N	N	N	N	N	N	N
2015-12-01	2015-12-01	2015-12-01	A	0	0	0	#REF!	F	3	THEATRE	N	N	N	N	N	N	N	N	N	N	N	N	N	N	N	N	N	N	N	N	N	N	N	N	N	N	N	N	N	N	N	N	N	N	N	N	N	N	Y
2015-12-10	2015-12-10	2015-12-12	A	0	2	2	#REF!	F	1	THEATRE	N	N	N	N	N	N	N	N	N	N	N	N	N	N	N	N	N	N	N	N	N	N	N	N	N	N	N	N	N	N	N	N	N	N	N	N	N	N	N
2016-10-16	2016-10-16	2016-10-21	A	0	5	5	#REF!	M	3	THEATRE	N	N	N	N	N	N	N	N	Y	N	N	N	N	N	N	N	N	N	N	N	N	N	N	N	N	N	N	N	N	N	N	N	N	N	N	N	N	N	N
2015-11-14	2015-11-14	2015-11-15	A	0	1	1	#REF!	M	1	THEATRE	N	N	N	N	N	N	N	N	N	N	N	N	N	N	N	N	N	N	N	N	N	N	N	N	N	N	N	N	N	N	N	N	N	N	N	Y	N	N	N
2015-12-22	2015-12-22	2016-01-02	A	0	11	11	#REF!	M	2	THEATRE	N	N	N	N	N	N	Y	N	N	N	N	N	N	N	N	N	N	N	N	N	N	N	N	N	N	N	N	N	N	N	N	N	N	N	N	N	N	N	N
2015-08-21	2015-08-22	2015-08-23	A	1	1	2	#REF!	F	1	THEATRE	N	N	N	N	N	N	N	N	N	N	N	N	N	N	N	N	N	N	N	N	N	N	N	N	N	N	N	N	N	N	N	N	N	N	N	N	N	Y	N
2015-04-12	2015-04-14	2015-04-15	A	2	1	3	#REF!	F	1	THEATRE	N	N	N	N	N	N	N	N	N	N	N	N	N	N	N	N	N	N	N	N	N	N	N	N	N	N	N	N	N	N	N	N	N	N	N	N	N	N	N
2016-11-18	2016-11-19	2016-12-16	A	1	27	28	#REF!	F	1	THEATRE	N	N	N	Y	N	N	N	N	N	N	N	N	N	N	N	N	N	N	Y	N	N	N	N	N	Y	N	N	Y	N	N	N	N	N	N	N	N	N	N	N
2015-05-22	2015-05-23	2015-05-24	A	1	1	2	#REF!	F	1	THEATRE	N	N	N	N	N	N	N	N	N	N	N	N	N	N	N	N	N	N	N	Y	N	N	N	N	N	N	N	Y	N	N	N	N	N	N	N	N	N	N	N
2015-06-21	2015-06-22	2015-06-23	A	1	1	2	#REF!	M	1	THEATRE	N	N	N	N	N	N	N	N	N	N	N	N	N	N	N	N	N	Y	N	N	N	N	N	N	N	N	N	Y	N	N	N	N	N	N	N	N	N	N	N
2015-09-06	2015-09-06	2015-09-11	A	0	5	5	#REF!	F	2	THEATRE	N	N	N	N	N	N	N	N	N	N	N	N	N	N	Y	N	N	N	N	N	N	Y	N	N	N	N	Y	N	N	N	N	N	N	N	N	N	N	N	Y
2015-12-13	2015-12-16	2015-12-25	D	3	9	12	#REF!	M	1	THEATRE	N	N	N	N	N	Y	N	N	N	N	N	N	N	N	N	N	N	N	N	N	N	N	N	N	N	N	N	N	N	N	N	N	N	N	N	N	N	N	Y
2015-08-16	2015-08-16	2015-09-10	A	0	25	25	#REF!	M	1	THEATRE	N	N	N	N	N	N	N	N	N	N	N	N	N	N	N	N	N	Y	N	N	N	Y	N	N	N	N	N	Y	N	N	N	N	N	N	N	N	N	N	N
2015-09-29	2015-09-30	2015-10-02	A	1	2	3	#REF!	M	1	THEATRE	N	N	N	N	N	N	N	N	N	N	N	N	N	N	N	N	N	N	N	N	N	N	N	N	N	N	N	N	N	N	N	N	N	N	Y	N	N	N	N
2016-02-02	2016-02-04	2016-02-06	D	2	2	4	#REF!	M	2	THEATRE	N	N	N	N	N	N	N	N	N	N	N	N	N	N	N	N	N	N	Y	N	N	N	N	N	Y	N	N	Y	N	N	N	N	N	N	N	N	N	N	N
2016-05-28	2016-05-30	2016-08-20	A	2	82	84	#REF!	M	2	THEATRE	N	N	N	N	N	N	N	N	N	N	N	N	N	N	N	N	N	N	N	N	N	Y	N	N	N	N	N	N	N	N	N	N	N	N	N	N	N	N	N
2016-03-17	2016-03-17	2016-03-19	D	0	2	2	#REF!	M	2	THEATRE	N	N	N	N	N	N	N	N	N	N	N	N	N	N	N	N	N	N	N	N	N	N	N	N	N	N	N	N	N	N	N	N	N	N	Y	N	N	N	Y
2015-11-15	2015-11-16	2015-11-19	A	1	3	4	#REF!	F	1	THEATRE	N	N	N	N	N	N	N	N	N	N	N	N	N	N	N	N	N	N	N	Y	N	N	N	N	N	N	N	Y	N	N	N	N	N	N	N	N	N	N	N
2015-10-22	2015-10-23	2015-10-25	A	1	2	3	#REF!	F	1	THEATRE	N	N	N	N	N	N	N	N	N	N	N	N	N	N	N	N	N	N	N	N	N	N	N	N	N	N	N	N	N	N	N	N	N	N	N	N	N	N	N
2016-08-26	2016-08-27	2016-09-23	A	1	27	28	#REF!	M	1	THEATRE	N	N	N	Y	N	N	Y	N	N	N	N	N	N	N	N	N	N	N	N	N	N	N	N	N	N	N	N	N	N	N	N	N	N	N	N	N	N	N	Y
2017-08-21	2017-08-21	2017-08-21	D	0	0	0	48	F	1	Ward	N	N	N	N	N	N	N	Y	N	N	N	N	Y	N	N	N	N	N	N	N	N	N	N	N	N	N	N	N	N	N	N	N	N	N	N	N	N	N	N
2016-07-18	2016-07-22	2016-08-28	D	4	37	41	70	M	1	Ward	N	N	N	N	N	N	N	N	N	N	N	N	N	N	N	N	N	N	N	N	N	N	N	N	N	N	N	N	N	N	N	N	N	N	N	N	N	N	N
2016-11-05	2016-11-05	2016-11-06	A	0	1	1	#REF!	M	1	Ward	N	N	N	Y	N	N	N	N	N	N	N	N	N	N	N	N	N	N	N	N	N	N	N	Y	N	N	N	N	N	N	N	N	N	N	N	N	N	N	N
2016-10-07	2016-10-07	2016-10-09	A	0	2	2	76	M	1	Ward	N	N	N	Y	Y	N	N	N	N	N	N	N	N	N	N	N	N	N	N	N	N	N	N	N	N	N	N	N	N	N	N	N	N	N	N	N	N	N	N
2016-08-29	2016-08-31	2016-09-17	D	2	17	19	38	M	1	Ward	N	N	N	N	N	N	Y	N	Y	N	N	N	N	N	N	N	N	N	N	N	N	N	N	N	N	N	N	N	N	N	N	N	N	N	N	N	N	N	N
2016-07-08	2016-07-24	2016-08-15	A	16	22	38	80	F	1	Ward	N	Y	Y	Y	Y	N	N	N	N	Y	N	N	N	N	N	N	N	N	N	N	N	N	N	N	N	N	N	N	N	N	N	N	N	N	N	N	N	N	N
2015-12-14	2015-12-21	2015-12-29	A	7	8	15	27	F	1	Ward	N	N	N	N	N	N	N	N	N	N	N	N	N	N	N	N	N	N	N	N	N	N	N	N	N	N	N	N	N	N	N	N	N	Y	N	N	N	N	N
2015-05-25	2015-05-28	2015-06-05	A	3	8	11	56	F	1	Ward	Y	N	N	N	N	N	N	N	N	N	N	N	N	N	N	N	N	N	N	N	N	N	N	N	N	N	N	N	N	N	N	N	N	N	N	N	N	N	N
2015-04-13	2015-04-14	2015-04-14	A	1	0	1	74	F	1	Ward	N	Y	N	Y	N	N	N	N	N	N	N	N	N	N	N	N	N	N	N	N	N	N	N	Y	N	N	N	N	N	N	N	N	N	N	N	N	N	N	N
2015-08-26	2015-09-10	2015-09-11	D	15	1	16	82	M	1	Ward	N	N	Y	Y	N	N	N	N	N	N	N	Y	N	N	N	N	N	N	N	N	N	N	N	N	N	N	N	N	N	N	N	N	N	N	N	N	N	N	N
2017-01-09	2017-01-15	2017-01-16	D	6	1	7	87	F	1	Ward	N	N	N	N	N	N	Y	Y	Y	N	N	N	N	N	N	N	N	N	N	N	N	N	N	N	N	N	N	N	N	N	N	N	Y	N	Y	N	N	N	N
2017-03-12	2017-03-15	2017-03-18	A	3	3	6	#REF!	F	1	Ward	N	Y	Y	Y	N	N	N	N	N	N	N	Y	N	N	N	N	N	N	N	N	N	N	N	N	N	N	N	N	N	N	N	N	N	N	N	N	N	N	N
2016-06-14	2016-06-15	2016-06-21	A	1	6	7	87	M	1	Ward	N	Y	Y	N	N	N	N	N	N	N	N	N	N	N	N	N	N	N	N	N	N	N	N	N	N	N	N	N	N	Y	N	N	N	N	N	N	N	N	N
2016-12-31	2017-01-04	2017-01-05	D	4	1	5	54	M	1	Ward	N	N	N	Y	N	N	Y	N	Y	N	N	N	N	N	N	N	N	N	N	N	N	N	N	N	N	N	N	N	N	N	N	N	N	N	N	Y	N	N	N
2017-02-07	2017-02-09	2017-02-13	A	2	4	6	79	F	1	Ward	N	N	Y	N	N	N	N	N	N	N	N	N	N	N	N	N	N	N	N	N	N	N	N	N	N	Y	N	N	N	N	N	Y	N	N	N	N	N	N	N
2017-02-27	2017-02-28	2017-03-02	A	1	2	3	59	M	1	Ward	N	N	N	N	N	N	Y	Y	N	N	Y	N	N	N	N	N	N	N	N	N	N	N	N	N	N	N	N	N	N	N	N	N	N	N	N	N	N	N	N
2017-02-01	2017-02-03	2017-02-04	A	2	1	3	#REF!	M	2	Ward	N	N	N	Y	N	N	N	N	N	N	N	N	N	N	N	N	N	N	N	N	N	N	N	N	N	N	N	N	N	N	N	N	N	N	N	N	N	N	N
2017-02-23	2017-03-14	2017-03-16	A	19	2	21	49	F	1	Ward	N	N	N	N	N	N	N	N	N	N	N	N	Y	N	N	N	N	N	N	Y	N	N	N	N	N	N	N	N	N	N	N	N	N	N	N	N	N	N	N
2017-02-14	2017-02-15	2017-02-16	A	1	1	2	33	F	1	Ward	N	N	N	N	N	N	N	Y	Y	N	N	N	N	N	N	N	N	N	N	N	N	N	N	N	N	N	N	N	N	N	N	N	N	N	N	N	N	N	N
2017-01-12	2017-01-20	2017-01-26	A	8	6	14	51	M	1	Ward	N	N	N	N	N	N	N	Y	N	N	N	N	N	N	N	N	N	N	N	N	N	N	N	N	N	N	N	N	N	N	N	N	Y	N	N	N	N	N	N
2016-04-07	2016-05-03	2016-05-04	D	26	1	27	#REF!	M	2	Ward	N	N	N	N	Y	N	N	Y	N	N	N	N	Y	N	N	N	N	Y	N	N	N	N	N	N	N	N	N	N	N	N	N	N	N	N	N	N	N	N	N
2017-08-08	2017-08-14	2017-08-24	A	6	10	16	70	M	1	Ward	N	N	N	N	Y	N	Y	Y	N	N	N	N	N	N	N	N	N	N	N	N	Y	N	N	N	N	N	N	N	N	N	N	N	N	N	N	N	N	N	N
2017-06-21	2017-06-22	2017-07-12	D	1	20	21	96	M	1	Ward	N	N	N	N	N	N	N	Y	N	N	N	N	N	N	N	N	N	N	N	N	N	N	N	N	N	N	N	N	N	N	N	N	N	Y	N	N	N	N	N
2015-12-07	2016-02-16	2016-03-28	D	71	41	112	84	M	1	Ward	N	N	N	N	N	N	Y	N	N	N	N	N	N	N	N	N	N	N	N	N	N	N	N	N	N	N	N	N	N	N	N	N	N	N	Y	N	N	N	N
2015-01-05	2015-01-07	2015-01-08	D	2	1	3	56	F	1	Ward	N	N	N	N	N	N	N	N	N	N	N	N	N	N	N	N	N	N	N	N	N	N	N	N	N	N	N	N	N	N	N	Y	N	N	Y	N	N	N	N
2016-07-05	2016-07-06	2016-07-14	A	1	8	9	77	F	1	Ward	N	N	Y	N	N	N	N	N	N	N	N	N	N	N	N	N	N	N	N	N	N	N	N	N	N	N	N	N	N	N	N	N	N	N	N	N	N	N	N
2016-07-05	2016-07-06	2016-07-14	A	1	8	9	77	F	1	Ward	Y	N	N	N	N	N	N	N	N	N	N	N	N	Y	N	N	N	N	N	N	N	N	N	N	N	N	N	N	N	N	N	N	N	N	N	N	N	N	N
2017-07-31	2017-08-01	2017-08-06	A	1	5	6	73	F	1	Ward	N	N	N	N	N	N	N	N	N	N	N	Y	N	N	N	N	N	N	N	N	N	N	N	N	N	N	N	N	N	N	N	N	N	N	Y	Y	N	N	N
2016-10-28	2016-10-28	2016-11-09	A	0	12	12	51	M	1	Ward	N	N	N	N	N	N	Y	Y	N	N	Y	N	N	N	N	N	N	N	N	N	N	N	N	N	N	N	N	N	N	N	N	N	N	N	N	N	N	N	N
2016-10-30	2016-11-01	2016-11-02	A	2	1	3	60	M	1	Ward	N	N	N	N	N	N	N	N	N	N	N	N	N	N	N	N	N	N	N	Y	N	N	N	N	N	N	N	Y	N	N	N	N	N	N	N	N	N	N	N
2016-09-25	2016-09-26	2016-09-30	D	1	4	5	35	M	1	Ward	N	N	N	N	Y	N	N	Y	N	N	N	N	N	N	N	N	N	N	N	N	N	N	N	N	N	N	N	N	N	N	N	N	N	N	N	N	N	N	N
2016-08-29	2016-08-31	2016-09-17	D	2	17	19	38	M	2	Ward	N	N	N	N	N	N	N	Y	N	N	N	N	N	N	N	N	N	N	N	N	N	N	N	N	N	N	N	N	N	N	N	N	N	N	N	N	N	N	N
2016-09-16	2016-09-18	2016-09-30	A	2	12	14	38	F	1	Ward	N	N	N	N	N	N	N	Y	N	N	N	N	N	N	N	N	N	N	N	N	N	N	N	N	N	N	N	N	N	N	N	N	N	N	N	N	N	N	N
2017-07-09	2017-07-19	2017-07-23	A	10	4	14	74	M	1	Ward	N	N	Y	N	N	N	N	N	N	N	N	N	N	N	N	N	N	N	N	N	N	N	N	N	N	N	N	N	N	N	N	N	N	N	N	N	N	N	N
2017-07-24	2017-07-31	2017-08-02	A	7	2	9	40	M	2	Ward	N	N	N	N	Y	N	N	Y	N	N	N	N	N	N	N	N	N	N	N	N	N	N	N	N	N	N	N	N	N	N	N	N	N	Y	N	N	N	N	N
2015-03-29	2015-04-02	2015-05-05	A	4	33	37	27	M	2	Ward	N	N	N	N	Y	N	Y	N	N	N	N	N	N	N	N	N	N	N	N	N	N	N	N	N	N	N	N	N	N	N	N	N	N	N	N	N	N	N	Y
2015-12-05	2015-12-09	2015-12-16	A	4	7	11	59	F	1	Ward	N	N	Y	N	N	N	N	Y	N	N	N	N	N	N	N	N	N	N	N	N	N	N	N	N	N	N	N	N	N	N	N	N	N	N	N	N	N	N	N
2015-01-07	2015-01-09	2015-01-10	A	2	1	3	#REF!	F	1	Ward	N	N	N	N	N	N	N	N	N	N	N	N	N	N	N	N	N	N	N	N	N	N	N	N	N	N	N	N	N	N	N	N	N	N	N	N	N	N	N
2015-07-28	2015-08-04	2015-08-09	A	7	5	12	74	M	1	Ward	N	N	N	N	N	N	N	Y	N	N	N	Y	N	N	N	N	N	N	N	N	N	N	N	N	N	N	N	N	N	N	N	N	N	N	N	N	N	N	N
2016-11-02	2016-11-06	2016-11-16	D	4	10	14	86	F	1	Ward	N	N	N	N	Y	N	N	Y	N	N	N	N	N	N	N	N	N	N	N	N	N	N	N	N	N	N	N	N	N	N	N	N	Y	Y	N	N	N	N	N
2016-08-20	2016-08-23	2016-08-25	A	3	2	5	35	F	1	Ward	N	N	N	N	N	N	Y	Y	N	N	Y	N	N	N	N	N	N	N	N	N	N	N	N	N	N	N	N	N	N	N	N	N	N	N	N	N	N	N	N
2017-05-08	2017-06-26	2017-07-09	D	49	13	62	42	F	1	Ward	N	N	N	N	N	N	N	Y	N	N	N	N	N	N	N	N	N	N	N	N	N	N	N	N	N	N	N	N	N	N	N	N	N	Y	N	N	N	N	N
2016-10-12	2016-10-22	2016-10-26	A	10	4	14	#REF!	M	1	Ward	N	N	N	N	N	N	Y	N	N	N	N	N	N	N	N	N	N	N	N	N	N	N	N	N	N	N	N	N	N	N	N	N	N	N	N	N	N	N	N
2016-11-03	2016-11-03	2016-11-05	A	0	2	2	71	M	1	Ward	N	N	N	Y	N	N	N	N	N	N	N	N	N	N	N	N	N	Y	N	N	N	N	N	N	N	N	N	N	N	N	N	N	N	N	N	N	N	N	N
2015-06-28	2015-07-03	2015-07-11	A	5	8	13	56	M	1	Ward	N	N	N	N	N	N	Y	N	N	N	N	N	N	N	N	N	N	N	N	N	N	N	N	N	N	N	N	N	N	N	N	N	N	N	N	N	N	N	N
2016-12-02	2016-12-08	2016-12-19	A	6	11	17	18	F	1	Ward	N	N	N	N	N	N	N	Y	N	N	N	N	N	N	N	N	N	N	N	N	N	N	N	N	N	N	N	N	N	N	N	N	Y	N	N	N	N	N	N
2016-07-08	2016-07-09	2016-08-29	A	1	51	52	#REF!	F	1	Ward	N	Y	Y	Y	N	N	Y	N	N	Y	N	N	N	N	N	N	N	N	N	N	N	N	N	N	N	N	N	N	N	N	N	N	N	N	N	N	N	N	N
2015-07-24	2015-07-24	2015-07-27	D	0	3	3	#REF!	M	1	Ward	N	N	Y	N	N	N	N	N	N	N	N	N	N	N	N	N	N	N	N	N	N	N	N	N	N	N	Y	N	N	N	N	N	N	N	N	Y	N	N	N
2016-02-15	2016-02-20	2016-02-21	A	5	1	6	#REF!	M	1	Ward	N	N	N	Y	N	N	N	N	N	N	N	N	N	N	N	N	N	N	N	N	N	N	N	N	N	N	N	N	N	N	Y	N	N	N	N	Y	N	N	N
2015-05-28	2015-06-01	2015-06-05	A	4	4	8	#REF!	F	1	Ward	N	N	N	N	N	N	N	Y	N	Y	N	N	N	N	N	N	N	N	N	N	N	N	N	N	N	N	N	N	N	N	N	N	N	Y	N	Y	N	N	N
2015-04-23	2015-04-27	2015-05-22	A	4	25	29	#REF!	F	1	Ward	N	N	N	Y	N	N	N	N	N	N	N	N	N	N	N	N	N	Y	Y	N	N	N	N	N	Y	N	N	Y	N	N	N	N	N	N	N	N	N	N	N
2016-02-15	2016-02-26	2016-03-03	D	11	6	17	#REF!	M	1	Ward	N	N	N	Y	N	N	N	Y	N	N	Y	N	N	N	N	N	N	N	N	N	N	N	N	N	N	N	N	N	N	N	N	N	N	N	N	N	N	N	N
	2016-10-28	2016-10-28	A		0		68	M
	2016-03-21	2016-03-25	A		4		84	F
	2016-04-13	2016-04-13	A		0		74	F
	2016-04-19	2016-04-20	A		1		70	M
	2015-12-09	2015-12-10	A		1		57	M
	2015-07-24	2015-07-25	A		1		51	M
	2015-04-16	2015-04-16	A		0		43	M
	2015-08-21	2015-08-22	A		1		63	M
	2015-06-01	2015-06-06	A		5		69	F
	2015-09-06	2015-09-02	A		.		71	F
	2015-12-30	2015-01-03	A		4		63	F
	2015-08-10	2015-08-10	A		1		62	M
	2015-04-22	2015-04-23	A		1		27	F
	2015-01-19	2015-01-23	A		4		37	M
	2015-01-06	2015-01-07	A		1		62	M
	2015-01-02	2015-01-03	A		1		58	M
	2015-01-17	2015-01-19	A		2		56	M
	2015-08-14	2015-08-16	A		2		78	M
	2015-07-25	2015-07-25	A		1		65	F
	2015-09-02	2015-09-06	A		3		74	M
	2016-02-13	2016-02-14	D		1		34	M
	2016-02-27	2016-02-28	D		1		81	M
	2016-03-30	2016-03-31	D		1		53	M
	2016-06-07	2016-06-07	D		0	DIED ON 7TH JUNE	77	M
	2016-11-17	2016-11-20	D		3		64	M
	2016-09-18	2016-09-21	D		3		85
	2016-06-09	2016-06-10	D		1		56	M
	2016-12-01	2016-12-01	D		0		52	F
	2016-07-30	2016-07-31	D		1		40	M
	2016-11-25	2016-11-25	D		0		33	F
	2016-09-26	2016-09-30	D		4		35	M
	2016-10-09	2016-10-10	D		1		76	F
	2016-03-12	2016-03-19	D		7		69	M
	2016-04-09	2016-04-15	D		6		74	M
	2016-03-22	2016-03-25	D		3		41	M
	2016-02-04	2016-02-05	D		1		62	M
	2016-08-06	2016-08-15	D		9		74	M
	2016-05-21	2016-05-23	D		2		38	M
	2016-03-25	2016-03-26	D		1		59	M
	2016-03-17	2016-03-19	D		2		49	M
	2016-09-22	2016-09-27	D		5		54	M
	2016-09-11	2016-09-14	D		3		79	M
	2016-07-15	2016-07-28	D		4		72	M
	2016-05-22	2016-05-29	D		7		61	F
	2016-12-12	2016-12-18	D		6		41	F
	2016-08-12	2016-08-18	D		6		82	M
	2016-06-30	2016-06-30	D		0		49	F
	2016-02-26	2016-03-03	D		7		68	M
	2016-04-07	2016-04-15	D		8		87	F
	2016-10-07	2016-10-17	D		10		48	F
	2016-05-04	2016-05-19	D		15		83	M
	2016-03-12	2016-03-13	D		1		45	M
	2016-04-05	2016-04-07	D		2		69	M
	2015-11-22	2015-12-06	D		14		42	M
	2015-08-21	2015-08-22	D		1		73	M
	2015-11-08	2015-11-11	D		26		34	F
	2015-04-06	2015-04-06	D		0		30	F
	2015-11-11	2015-11-11	D		1		35	M
	2015-04-03	2015-04-06	D		3		67	M
	2015-08-20	2015-09-08	D		18		31	M
	2015-09-11	2015-09-17	D		7		79	M
	2015-04-17	2015-05-29	D		42		45	M
	2015-03-23	2015-03-23	D		1		45	M
	2015-02-09	2015-03-05	D		24		21	M
	2015-02-27	2015-03-18	D		19		41	F
	2015-03-09	2015-04-08	D		30		44	M
	2015-05-30	2015-05-30	D		0		74	F
	2015-12-15	2015-12-25	D		10		63	M
	2015-11-14	2015-12-17	D		3		57	M
	2015-07-24	2015-07-24	D		1		66	M
	2015-12-15	2015-12-19	D		1		49	M
	2015-11-17	2015-11-18	D		1		65	M
	2015-11-25	2015-11-30	D		5		49	M
	2016-03-30	2016-03-31	A		0		43	M
	2016-07-28	2016-07-28	A		0		20	F
	2015-09-20	2015-09-23	A		4		29	F
	2015-08-06	2015-08-07	A		1		43	F
	2016-11-19	2016-11-21	A		3		40	F
	2016-05-27	2016-06-06	A		9	TRANSFRED TO HDU AFTER 6 DAYS{FROM MONTH END}-6/6/16	46	F
	2016-04-25	2016-05-01	A		6		63	F
	2016-09-08	2016-09-26	A		18		42	F
	2016-02-01	2016-02-02	A		1		52	M
	2016-07-09	2016-07-09	A		0		87	F
	2016-12-04	2016-12-15	A		11		39	F
	2016-12-09	2016-12-13	A		4		64	M
	2016-10-03	2016-10-12	A		10		29	M
	2016-08-24	2016-09-08	A		15		81	F
	2016-11-03	2016-11-12	A		9		62	M
	2016-08-08	2016-08-14	A		6		53	M
	2016-06-21	2016-06-22	A		1	RESP MONITOR	40	F
	2016-05-09	2016-05-12	A		2		85	F
	2016-05-01	2016-06-02	A		33	DISCHARGED TO HDU AFTER 2 DAYS{FROM MONTH END}-TOTAL LOS 33DAYS	32	M
	2016-06-21	2016-06-30	A		9		33	M
	2016-12-17	2016-12-22	A		5		71	F
	2016-02-20	2016-02-25	A		5		64	M
	2016-06-10	2016-06-12	A		2		42	M
	2016-05-18	2016-05-26	A		8		40	F
	2016-07-06	2016-07-10	A		4		36	M
	2016-02-12	2016-02-19	A		7		58	M
	2016-02-18	2016-02-25	A		7		59	M
	2015-09-20	2015-09-22	A		2		58	M
	2015-08-31	2015-09-16	A		16		22	M
	2015-10-19	2015-10-20	A		1		679	M
	2015-12-22	2016-01-02	A		10		44	M
	2015-08-12	2015-08-30	A		28		74	M
	2015-12-16	2015-12-26	A		11		77	F
	2015-08-29	2015-08-31	A		3		83	F
	2015-12-10	2015-12-12	A		3		76	M
	2015-12-16	2015-12-19	A		3		44	M
	2015-04-01	2015-04-11	A		10		39	F
	2015-05-23	2015-05-24	A		1		65	M
	2015-04-27	2015-04-27	A		0		28	M
	2015-06-11	2015-06-13	A		2		61	F
	2015-12-01	2015-12-04	A		4		29	F
	2015-09-02	2015-09-15	A		13		20	M
	2015-11-25	2015-12-05	A		10		85	F
	2015-09-16	2015-10-09	A		23		34	F
	2015-08-06	2015-08-08	A		2		57	M
	2015-09-08	2015-09-10	A		4		37	F
	2015-08-16	2015-09-10	A		24		20	M
	2015-09-30	2015-10-02	A		3		49	M
	2015-04-10	2015-04-12	A		2		72	M
	2015-10-23	2015-10-24	A		1		27	F
	2015-07-22	2015-07-25	A		3		81	F
	2015-08-20	2015-08-30	A		10		26	M
	2015-03-03	2015-03-22	A		19		39	F
	2015-01-09	2015-01-18	A		9		65	M
	2015-02-22	2015-02-24	A		2		56	M
	2015-03-16	2015-03-20	A		4		45	M
	2015-08-31	2015-11-06	A		68		47	M
	2015-10-15	2015-10-19	A		4		77	F
	2015-08-19	2015-09-02	A		13		75	F
	2015-06-25	2015-06-27	A		2		66	F
	2015-11-02	2015-11-11	A		9		32	M
	2015-04-27	2015-05-22	A		25		50	F
	2016-10-16	2016-10-21	A		5		34	M
	2016-10-08	2016-12-09	A		1		43	M
	2016-07-20	2016-07-21	A		1		35	M
	2015-09-26	2015-10-30	A		31		32	M
	2015-04-06	2015-04-20	A		14		88	F
	2016-12-31	2017-01-10	A		11		59	M
	2015-06-30	2015-07-02	A		2		58	F
	2015-05-10	2015-05-11	A		1		44	M
	2016-08-01	2016-08-11	A		10		58	F
	2015-08-22	2015-08-23	A		1		25	F
	2015-12-12	2015-12-14	A		2		35	F
	2016-03-29	2016-03-30	A		1		56	M
	2015-04-14	2015-04-15	A		1		51	F
	2015-12-04	2015-12-04	A		1		45	M
	2015-12-09	2015-12-10	A		1		39	F
	2015-01-07	2015-01-09	A		2		54	M
	2015-01-23	2015-01-28	A		5		42	F
	2015-08-27	2015-09-17	A		20		77	M
	2016-07-14	2016-07-15	A		1		71	M
	2015-06-22	2015-06-25	A		3		78	M
	2016-10-05	2016-10-06	A		1		68	M
	2016-08-08	2016-08-08	A		1		65	M
	2016-05-18	2016-05-30	A		13		59	M
	2016-03-21	2016-03-23	A		2		14	M
	2016-02-05	2016-02-07	A		2		54	M
	2016-03-02	2016-03-02	A		0		53	M
	2015-11-25	2015-11-26	A		1		79	M
	2015-04-14	2015-04-16	A		2		61	F
	2015-05-22	2015-05-23	A		1		64	F
	2015-12-05	2015-12-07	A		2		82	M
	2015-08-03	2015-08-08	A		5		73	F
	2015-04-15	2015-04-15	A		1		86	M
	2015-05-21	2015-05-24	A		3		51	M
	2015-02-20	2015-02-21	A		1		44	M
	2015-03-02	2015-03-05	A		3		64	M
	2015-02-20	2015-02-22	A		2		66	M
	2015-07-19	2015-07-21	A		2		30	M
	2015-05-16	2015-05-18	A		2		61	M
	2016-06-05	2016-06-10	A		5		60	M
	2015-05-06	2015-05-07	A		1		33	F
	2015-06-22	2015-06-23	A		1		80	M
	2015-09-18	2015-09-18	A		2		40	F
	2015-03-05	2015-03-06	A		1		31	F
	2016-03-14	2016-03-16	A		2		37	M
	2016-05-18	2016-05-22	A		4		63	M
[truncated: 54 more columns]
